# Supplementary material for: 3,4-Dimethyl-1H-1,2,4-triazepino[2,3-a]benzimidazol-2(3H)-one
Source: Acta Crystallogr Sect E Struct Rep Online. 2010 Apr 17;66(Pt 5):o1093. doi: 10.1107/S1600536810013498 (PMC2979075; doi:10.1107/S1600536810013498)
Supplement: Supplementary file 1 [file e-66-o1093-sup1.cif]

##############################################################################
###                                                                        ###
###        Electronic paper (Acta Crystallographica Section E)             ###
###                                                                        ###
##############################################################################
#                                                                            #
# This CIF contains the data in a paper accepted for publication in Acta     #
# Crystallographica Section E. It conforms to the requirements of Notes      #
# for Authors for Section E, and has been peer reviewed under the auspices   #
# of the IUCr Commission on Journals.                                        #
#                                                                            #
# Full details of the Crystallographic Information File format               #
# are given in the paper "The Crystallographic Information File (CIF):       #
# a New Standard Archive File for Crystallography" by S. R. Hall, F. H.      #
# Allen and I. D. Brown [Acta Cryst. (1991), A47, 655-685].                  #
#                                                                            #
# The current version of the core CIF dictionary is obtainable from          #
# ftp://ftp.iucr.org/pub/cif_core.dic. The current version number is 2.4.    #
#                                                                            #
# Software is freely available for graphical display of the structure(s) in  #
# this CIF.  For information consult the CIF home page http://www.iucr.org/  #
# cif/home.html                                                              #
#                                                                            #
# This file may be used for bona fide research purposes within the           #
# scientific community so long as proper attribution is given to the journal # 
# article from which it was obtained.                                        #
#                                                                            #
##############################################################################
                                             
data_global
_audit_creation_method     SHELXL-97
_journal_date_recd_electronic     2010-04-09
_journal_date_accepted     2010-04-12
_journal_name_full     'Acta Crystallographica, Section E'
_journal_year     2010
_journal_volume     66
_journal_issue      5
_journal_page_first     o1093
_journal_page_last     o1093
_journal_paper_category     QO
_journal_coeditor_code     SI2255
_publ_contact_author
;
     Dr. Seik Weng Ng
     Department of Chemistry
     University of Malaya
     50603 Kuala Lumpur
     Malaysia
;
_publ_contact_author_email     seikweng@um.edu.my
_publ_contact_author_fax     '03 7967 4193'
_publ_contact_author_phone     '03 7967 6778'
_publ_section_title
;\
3,4-Dimethyl-1<i>H</i>-1,2,4-triazepino[2,3-<i>a</i>]benzimidazol-2(3<i>H</i>)-\
one
;
loop_
    _publ_author_name
    _publ_author_address
    'Saber, Asmae'
;
Laboratoire de Chimie Organique H\'et\'erocyclique
P\^ole de Comp\'etences Pharmacochimie
Universit\'e Mohammed V-Agdal
BP 1014 Avenue Ibn Batout
Rabat
Morocco
;
    'Al Subari, Abdusalam'
;
Laboratoire de Chimie Organique H\'et\'erocyclique
P\^ole de Comp\'etences Pharmacochimie
Universit\'e Mohammed V-Agdal
BP 1014 Avenue Ibn Batout
Rabat
Morocco
;
    'Zouihri, Hafid'
;
CNRST Division UATRS
Angle Allal Fassi/FAR
BP 8027 Hay Riad
10000 Rabat
Morocco
;
    'Essassi, El Mokhtar'
;
Laboratoire de Chimie Organique H\'et\'erocyclique
P\^ole de Comp\'etences Pharmacochimie
Universit\'e Mohammed V-Agdal
BP 1014 Avenue Ibn Batout
Rabat
Morocco
;
    'Ng, Seik Weng'
;
Department of Chemistry
University of Malaya
50603 Kuala Lumpur
Malaysia
;
_publ_section_synopsis     .
data_I
_audit_creation_method     SHELXL-97
_chemical_name_systematic
;
3,4-Dimethyl-1<i>H</i>-1,2,4-triazepino[2,3-<i>a</i>]benzimidazol-
2(3<i>H</i>)-one
;
_chemical_name_common     ?
_chemical_formula_moiety     'C12 H12 N4 O'
_chemical_formula_sum     'C12 H12 N4 O'
_chemical_formula_iupac     'C12 H12 N4 O'
_chemical_formula_weight     228.26
_chemical_melting_point     ?
_symmetry_cell_setting     Monoclinic
_symmetry_space_group_name_H-M     'P 21/c'
_symmetry_space_group_name_Hall     '-P 2ybc'
loop_
    _symmetry_equiv_pos_as_xyz
    'x, y, z'
    '-x, y+1/2, -z+1/2'
    '-x, -y, -z'
    'x, -y-1/2, z-1/2'
_cell_length_a     7.2899(3)
_cell_length_b     14.4888(5)
_cell_length_c     10.9932(4)
_cell_angle_alpha     90.00
_cell_angle_beta     104.3140(10)
_cell_angle_gamma     90.00
_cell_volume     1125.08(7)
_cell_formula_units_Z     4
_cell_measurement_reflns_used     3188
_cell_measurement_theta_min     2.4
_cell_measurement_theta_max     24.8
_cell_measurement_temperature     293(2)
_exptl_crystal_description     Prism
_exptl_crystal_colour     Brown
_exptl_crystal_size_max     0.21
_exptl_crystal_size_mid     0.19
_exptl_crystal_size_min     0.16
_exptl_crystal_density_diffrn     1.348
_exptl_crystal_density_meas     ?
_exptl_crystal_density_method     'not measured'
_exptl_crystal_F_000     480
_exptl_absorpt_coefficient_mu     0.091
_exptl_absorpt_correction_type     None
_diffrn_ambient_temperature     293(2)
_diffrn_radiation_type     MoK\a
_diffrn_radiation_wavelength     0.71073
_diffrn_radiation_source     'fine-focus sealed tube'
_diffrn_radiation_monochromator     graphite
_diffrn_measurement_device_type     'Bruker X8 APEXII diffractometer'
_diffrn_measurement_method     '\f and \w scans'
_diffrn_detector_area_resol_mean     ?
_diffrn_reflns_number     14670
_diffrn_reflns_av_R_equivalents     0.0336
_diffrn_reflns_av_sigmaI/netI     0.0316
_diffrn_reflns_theta_min     2.37
_diffrn_reflns_theta_max     29.42
_diffrn_reflns_theta_full     29.42
_diffrn_measured_fraction_theta_max     0.995
_diffrn_measured_fraction_theta_full     0.995
_diffrn_reflns_limit_h_min     -9
_diffrn_reflns_limit_h_max     10
_diffrn_reflns_limit_k_min     -20
_diffrn_reflns_limit_k_max     19
_diffrn_reflns_limit_l_min     -15
_diffrn_reflns_limit_l_max     13
_diffrn_standards_number     0
_diffrn_standards_interval_count     0
_diffrn_standards_interval_time     0
_diffrn_standards_decay_%     0
_reflns_number_total     3095
_reflns_number_gt     1823
_reflns_threshold_expression     I>2\s(I)
_refine_ls_structure_factor_coef     Fsqd
_refine_ls_matrix_type     full
_refine_ls_R_factor_all     0.0927
_refine_ls_R_factor_gt     0.0490
_refine_ls_wR_factor_gt     0.1322
_refine_ls_wR_factor_ref     0.1574
_refine_ls_goodness_of_fit_ref     1.011
_refine_ls_restrained_S_all     1.011
_refine_ls_number_reflns     3095
_refine_ls_number_parameters     160
_refine_ls_number_restraints     1
_refine_ls_hydrogen_treatment     mixed
_refine_ls_weighting_scheme     calc
_refine_ls_weighting_details
         'calc w=1/[\s^2^(Fo^2^)+(0.0742P)^2^+0.1838P] where P=(Fo^2^+2Fc^2^)/3'
_atom_sites_solution_hydrogens     geom
_atom_sites_solution_primary     direct
_atom_sites_solution_secondary     difmap
_refine_ls_shift/su_max     0.000
_refine_ls_shift/su_mean     0.000
_refine_diff_density_max     0.238
_refine_diff_density_min     -0.187
_refine_ls_extinction_method     none
_refine_ls_extinction_coef     ?
loop_
    _atom_type_symbol
    _atom_type_description
    _atom_type_scat_dispersion_real
    _atom_type_scat_dispersion_imag
    _atom_type_scat_source
    'C' 'C' 0.0033 0.0016
                         'International Tables Vol C Tables 4.2.6.8 and 6.1.1.4'
    'H' 'H' 0.0000 0.0000
                         'International Tables Vol C Tables 4.2.6.8 and 6.1.1.4'
    'N' 'N' 0.0061 0.0033
                         'International Tables Vol C Tables 4.2.6.8 and 6.1.1.4'
    'O' 'O' 0.0106 0.0060
                         'International Tables Vol C Tables 4.2.6.8 and 6.1.1.4'
_computing_data_collection     'APEX2 (Bruker, 2008)'
_computing_cell_refinement     'SAINT (Bruker, 2008)'
_computing_data_reduction     'SAINT (Bruker, 2008)'
_computing_structure_solution     'SHELXS97 (Sheldrick, 2008)'
_computing_structure_refinement     'SHELXL97 (Sheldrick, 2008)'
_computing_molecular_graphics     'X-SEED (Barbour, 2001)'
_computing_publication_material     'publCIF (Westrip, 2010)'
loop_
    _atom_site_type_symbol
    _atom_site_label
    _atom_site_fract_x
    _atom_site_fract_y
    _atom_site_fract_z
    _atom_site_U_iso_or_equiv
    _atom_site_adp_type
    _atom_site_calc_flag
    _atom_site_refinement_flags
    _atom_site_occupancy
    _atom_site_disorder_assembly
    _atom_site_disorder_group
    O O1 0.40956(19) 0.51793(12) 0.14398(13) 0.0762(5) Uani d . 1 . .
    N N1 0.5626(2) 0.53766(12) 0.34574(15) 0.0574(4) Uani d D 1 . .
    H H1 0.486(3) 0.5002(13) 0.3696(19) 0.075(7) Uiso d D 1 . .
    N N2 0.95622(19) 0.59291(9) 0.32932(14) 0.0508(4) Uani d . 1 . .
    N N3 0.86966(19) 0.60627(9) 0.42759(13) 0.0475(4) Uani d . 1 . .
    N N4 0.6799(2) 0.58224(10) 0.55706(13) 0.0552(4) Uani d . 1 . .
    C C1 0.6977(2) 0.57641(11) 0.44172(16) 0.0488(4) Uani d . 1 . .
    C C2 0.5294(2) 0.55903(14) 0.22125(17) 0.0569(5) Uani d . 1 . .
    C C3 0.6491(2) 0.63705(13) 0.18892(16) 0.0551(5) Uani d . 1 . .
    H H3 0.6428 0.6886 0.2454 0.066 Uiso calc R 1 . .
    C C4 0.8529(2) 0.60475(11) 0.21815(17) 0.0498(4) Uani d . 1 . .
    C C5 0.5699(3) 0.67076(16) 0.05638(19) 0.0797(7) Uani d . 1 . .
    H H5A 0.6472 0.7202 0.0387 0.120 Uiso calc R 1 . .
    H H5B 0.4429 0.6926 0.0475 0.120 Uiso calc R 1 . .
    H H5C 0.5692 0.6210 -0.0014 0.120 Uiso calc R 1 . .
    C C6 0.9446(3) 0.58710(16) 0.11287(19) 0.0694(6) Uani d . 1 . .
    H H6A 1.0719 0.5659 0.1463 0.104 Uiso calc R 1 . .
    H H6B 0.9466 0.6432 0.0667 0.104 Uiso calc R 1 . .
    H H6C 0.8742 0.5409 0.0580 0.104 Uiso calc R 1 . .
    C C7 0.9748(2) 0.62947(10) 0.54769(16) 0.0486(4) Uani d . 1 . .
    C C8 1.1602(3) 0.65870(13) 0.59037(19) 0.0636(5) Uani d . 1 . .
    H H8 1.2399 0.6664 0.5369 0.076 Uiso calc R 1 . .
    C C9 1.2194(3) 0.67573(16) 0.7180(2) 0.0790(7) Uani d . 1 . .
    H H9 1.3432 0.6950 0.7517 0.095 Uiso calc R 1 . .
    C C10 1.0993(4) 0.66492(16) 0.7969(2) 0.0780(7) Uani d . 1 . .
    H H10 1.1444 0.6782 0.8819 0.094 Uiso calc R 1 . .
    C C11 0.9147(3) 0.63502(14) 0.75350(18) 0.0653(5) Uani d . 1 . .
    H H11 0.8348 0.6279 0.8070 0.078 Uiso calc R 1 . .
    C C12 0.8542(3) 0.61603(11) 0.62561(16) 0.0516(4) Uani d . 1 . .
loop_
    _atom_site_aniso_label
    _atom_site_aniso_U_11
    _atom_site_aniso_U_22
    _atom_site_aniso_U_33
    _atom_site_aniso_U_12
    _atom_site_aniso_U_13
    _atom_site_aniso_U_23
    O1 0.0480(8) 0.1131(12) 0.0627(9) -0.0193(7) 0.0049(6) -0.0313(8)
    N1 0.0401(8) 0.0756(10) 0.0538(9) -0.0152(7) 0.0068(7) -0.0171(7)
    N2 0.0385(7) 0.0536(8) 0.0580(9) -0.0022(6) 0.0074(7) -0.0016(6)
    N3 0.0368(7) 0.0521(8) 0.0487(8) -0.0038(6) 0.0012(6) -0.0036(6)
    N4 0.0461(8) 0.0639(9) 0.0520(9) -0.0080(7) 0.0055(7) -0.0121(7)
    C1 0.0378(8) 0.0540(9) 0.0505(9) -0.0027(7) 0.0035(7) -0.0103(7)
    C2 0.0349(9) 0.0763(12) 0.0565(10) 0.0011(8) 0.0056(8) -0.0202(9)
    C3 0.0468(10) 0.0591(10) 0.0536(10) 0.0051(8) 0.0014(8) -0.0080(8)
    C4 0.0404(9) 0.0497(9) 0.0563(10) -0.0035(7) 0.0066(8) -0.0038(7)
    C5 0.0758(15) 0.0797(14) 0.0688(13) 0.0114(11) -0.0103(11) -0.0030(11)
    C6 0.0578(12) 0.0891(15) 0.0640(12) -0.0009(10) 0.0202(10) -0.0015(10)
    C7 0.0439(9) 0.0417(8) 0.0517(9) -0.0036(7) -0.0045(8) 0.0010(7)
    C8 0.0482(10) 0.0662(11) 0.0657(11) -0.0128(8) -0.0065(9) 0.0088(9)
    C9 0.0628(13) 0.0825(14) 0.0724(14) -0.0247(11) -0.0200(11) 0.0067(11)
    C10 0.0816(16) 0.0786(14) 0.0575(12) -0.0199(11) -0.0137(11) -0.0014(10)
    C11 0.0708(13) 0.0655(11) 0.0521(10) -0.0082(10) 0.0009(9) -0.0061(8)
    C12 0.0501(10) 0.0467(9) 0.0507(9) -0.0036(7) -0.0012(8) -0.0047(7)
loop_
    _geom_bond_atom_site_label_1
    _geom_bond_atom_site_label_2
    _geom_bond_site_symmetry_2
    _geom_bond_distance
    _geom_bond_publ_flag
    O1 C2 . 1.213(2) ?
    N1 C2 . 1.365(2) ?
    N1 C1 . 1.373(2) ?
    N1 H1 . 0.864(9) ?
    N2 C4 . 1.279(2) ?
    N2 N3 . 1.393(2) ?
    N3 C1 . 1.371(2) ?
    N3 C7 . 1.394(2) ?
    N4 C1 . 1.309(2) ?
    N4 C12 . 1.396(2) ?
    C2 C3 . 1.523(3) ?
    C3 C5 . 1.510(3) ?
    C3 C4 . 1.515(2) ?
    C3 H3 . 0.9800 ?
    C4 C6 . 1.495(3) ?
    C5 H5A . 0.9600 ?
    C5 H5B . 0.9600 ?
    C5 H5C . 0.9600 ?
    C6 H6A . 0.9600 ?
    C6 H6B . 0.9600 ?
    C6 H6C . 0.9600 ?
    C7 C8 . 1.383(2) ?
    C7 C12 . 1.385(3) ?
    C8 C9 . 1.384(3) ?
    C8 H8 . 0.9300 ?
    C9 C10 . 1.386(3) ?
    C9 H9 . 0.9300 ?
    C10 C11 . 1.382(3) ?
    C10 H10 . 0.9300 ?
    C11 C12 . 1.393(2) ?
    C11 H11 . 0.9300 ?
loop_
    _geom_angle_atom_site_label_1
    _geom_angle_atom_site_label_2
    _geom_angle_atom_site_label_3
    _geom_angle_site_symmetry_1
    _geom_angle_site_symmetry_3
    _geom_angle
    _geom_angle_publ_flag
    C2 N1 C1 . . 126.41(17) ?
    C2 N1 H1 . . 118.6(14) ?
    C1 N1 H1 . . 114.7(14) ?
    C4 N2 N3 . . 116.74(14) ?
    C1 N3 N2 . . 130.27(13) ?
    C1 N3 C7 . . 105.84(14) ?
    N2 N3 C7 . . 121.30(14) ?
    C1 N4 C12 . . 104.53(15) ?
    N4 C1 N3 . . 113.68(14) ?
    N4 C1 N1 . . 123.18(16) ?
    N3 C1 N1 . . 122.98(16) ?
    O1 C2 N1 . . 120.60(19) ?
    O1 C2 C3 . . 123.76(18) ?
    N1 C2 C3 . . 115.63(14) ?
    C5 C3 C4 . . 115.20(18) ?
    C5 C3 C2 . . 111.16(15) ?
    C4 C3 C2 . . 108.05(14) ?
    C5 C3 H3 . . 107.4 ?
    C4 C3 H3 . . 107.4 ?
    C2 C3 H3 . . 107.4 ?
    N2 C4 C6 . . 116.53(16) ?
    N2 C4 C3 . . 124.01(16) ?
    C6 C4 C3 . . 119.45(16) ?
    C3 C5 H5A . . 109.5 ?
    C3 C5 H5B . . 109.5 ?
    H5A C5 H5B . . 109.5 ?
    C3 C5 H5C . . 109.5 ?
    H5A C5 H5C . . 109.5 ?
    H5B C5 H5C . . 109.5 ?
    C4 C6 H6A . . 109.5 ?
    C4 C6 H6B . . 109.5 ?
    H6A C6 H6B . . 109.5 ?
    C4 C6 H6C . . 109.5 ?
    H6A C6 H6C . . 109.5 ?
    H6B C6 H6C . . 109.5 ?
    C8 C7 C12 . . 123.37(17) ?
    C8 C7 N3 . . 131.12(19) ?
    C12 C7 N3 . . 105.50(14) ?
    C7 C8 C9 . . 115.6(2) ?
    C7 C8 H8 . . 122.2 ?
    C9 C8 H8 . . 122.2 ?
    C8 C9 C10 . . 121.89(19) ?
    C8 C9 H9 . . 119.1 ?
    C10 C9 H9 . . 119.1 ?
    C11 C10 C9 . . 122.06(19) ?
    C11 C10 H10 . . 119.0 ?
    C9 C10 H10 . . 119.0 ?
    C10 C11 C12 . . 116.7(2) ?
    C10 C11 H11 . . 121.7 ?
    C12 C11 H11 . . 121.7 ?
    C7 C12 C11 . . 120.37(17) ?
    C7 C12 N4 . . 110.36(15) ?
    C11 C12 N4 . . 129.27(19) ?
loop_
    _geom_torsion_atom_site_label_1
    _geom_torsion_atom_site_label_2
    _geom_torsion_atom_site_label_3
    _geom_torsion_atom_site_label_4
    _geom_torsion_site_symmetry_1
    _geom_torsion_site_symmetry_2
    _geom_torsion_site_symmetry_3
    _geom_torsion_site_symmetry_4
    _geom_torsion
    _geom_torsion_publ_flag
    C4 N2 N3 C1 . . . . 45.3(2) ?
    C4 N2 N3 C7 . . . . -155.63(15) ?
    C12 N4 C1 N3 . . . . -1.68(19) ?
    C12 N4 C1 N1 . . . . 173.69(17) ?
    N2 N3 C1 N4 . . . . 164.44(16) ?
    C7 N3 C1 N4 . . . . 2.94(19) ?
    N2 N3 C1 N1 . . . . -10.9(3) ?
    C7 N3 C1 N1 . . . . -172.44(16) ?
    C2 N1 C1 N4 . . . . 152.30(18) ?
    C2 N1 C1 N3 . . . . -32.8(3) ?
    C1 N1 C2 O1 . . . . 177.59(18) ?
    C1 N1 C2 C3 . . . . -3.3(3) ?
    O1 C2 C3 C5 . . . . 13.2(3) ?
    N1 C2 C3 C5 . . . . -165.91(17) ?
    O1 C2 C3 C4 . . . . -114.2(2) ?
    N1 C2 C3 C4 . . . . 66.8(2) ?
    N3 N2 C4 C6 . . . . -177.91(15) ?
    N3 N2 C4 C3 . . . . 3.5(2) ?
    C5 C3 C4 N2 . . . . 164.30(17) ?
    C2 C3 C4 N2 . . . . -70.7(2) ?
    C5 C3 C4 C6 . . . . -14.2(2) ?
    C2 C3 C4 C6 . . . . 110.73(19) ?
    C1 N3 C7 C8 . . . . 176.13(18) ?
    N2 N3 C7 C8 . . . . 12.6(3) ?
    C1 N3 C7 C12 . . . . -2.84(17) ?
    N2 N3 C7 C12 . . . . -166.39(14) ?
    C12 C7 C8 C9 . . . . -1.1(3) ?
    N3 C7 C8 C9 . . . . -179.90(18) ?
    C7 C8 C9 C10 . . . . -0.6(3) ?
    C8 C9 C10 C11 . . . . 1.2(4) ?
    C9 C10 C11 C12 . . . . 0.0(3) ?
    C8 C7 C12 C11 . . . . 2.3(3) ?
    N3 C7 C12 C11 . . . . -178.66(16) ?
    C8 C7 C12 N4 . . . . -177.09(16) ?
    N3 C7 C12 N4 . . . . 1.99(18) ?
    C10 C11 C12 C7 . . . . -1.6(3) ?
    C10 C11 C12 N4 . . . . 177.58(18) ?
    C1 N4 C12 C7 . . . . -0.27(19) ?
    C1 N4 C12 C11 . . . . -179.55(19) ?
loop_
    _geom_hbond_atom_site_label_D
    _geom_hbond_atom_site_label_H
    _geom_hbond_atom_site_label_A
    _geom_hbond_site_symmetry_A
    _geom_hbond_distance_DH
    _geom_hbond_distance_HA
    _geom_hbond_distance_DA
    _geom_hbond_angle_DHA
    _geom_hbond_publ_flag
    N1 H1 N4 3_666 0.860(10)
                           2.010(10)
                                   2.867(2) 174(2) yes
