# Supplementary material for: 3,4-Dimethyl-1H-1,2,4-triazepino[2,3-a]benzimidazol-2(3H)-one
Source: Acta Crystallogr Sect E Struct Rep Online. 2010 Apr 17;66(Pt 5):o1093. doi: 10.1107/S1600536810013498 (PMC2979075; doi:10.1107/S1600536810013498)
Supplement: Supplementary file 2 [file e-66-o1093-Isup2.hkl]

# 
# h,k,l, Fc-squared, Fo-squared, sigma(Fo-squared) and status flag 
# 
data_I
_shelx_title '  P21/c' 
_shelx_refln_list_code          4 
_shelx_F_calc_maximum      136.72 
_exptl_crystal_F_000       480.00 
_reflns_d_resolution_high  0.7234 
 
loop_ 
 _symmetry_equiv_pos_as_xyz 
 'x, y, z' 
 '-x, y+1/2, -z+1/2' 
 '-x, -y, -z' 
 'x, -y-1/2, z-1/2' 
 
_cell_length_a     7.2899 
_cell_length_b    14.4888 
_cell_length_c    10.9932 
_cell_angle_alpha  90.000 
_cell_angle_beta  104.314 
_cell_angle_gamma  90.000 
 
_shelx_F_squared_multiplier     1.000 
 
loop_ 
 _refln_index_h 
 _refln_index_k 
 _refln_index_l 
 _refln_F_squared_calc 
 _refln_F_squared_meas 
 _refln_F_squared_sigma 
 _refln_observed_status 
   1   0   0     1462.18     1427.69     50.41 o 
   2   0   0     2362.94     2396.70    104.05 o 
   3   0   0      107.31       97.14      4.41 o 
   4   0   0     1021.96     1100.63     33.44 o 
   5   0   0       26.72       30.03      3.18 o 
   6   0   0       22.38       13.32      2.96 o 
   7   0   0      132.30      125.76      7.69 o 
   8   0   0       27.86       30.89      4.77 o 
   9   0   0        0.38       -0.60      3.47 o 
   1   1   0     2532.79     2423.95     40.05 o 
   2   1   0      136.63      143.91      3.20 o 
   3   1   0     1996.68     2029.55     41.70 o 
   4   1   0      390.48      386.44      9.42 o 
   5   1   0        0.98        1.71      1.31 o 
   6   1   0       29.18       28.25      2.57 o 
   7   1   0       72.70       62.23      3.99 o 
   8   1   0        8.26        8.55      2.98 o 
   9   1   0       15.22       17.23      3.57 o 
   0   2   0     4746.53     4644.67     41.99 o 
   1   2   0     1652.49     1726.88     15.52 o 
   2   2   0     1287.84     1241.68     20.64 o 
   3   2   0       47.74       55.41      2.41 o 
   4   2   0        0.03       -0.19      0.95 o 
   5   2   0        6.71        9.34      1.06 o 
   6   2   0        7.68        6.60      1.85 o 
   7   2   0       50.39       47.13      3.56 o 
   8   2   0       18.34       19.71      2.77 o 
   9   2   0        0.01       -0.89      3.47 o 
   1   3   0    11125.83    10812.83     83.26 o 
   2   3   0     1144.01     1120.32     17.79 o 
   3   3   0     1621.48     1684.94     21.15 o 
   4   3   0      459.22      455.76      7.21 o 
   5   3   0        6.34        4.35      1.03 o 
   6   3   0      112.98      119.43      3.06 o 
   7   3   0      227.33      212.13      5.68 o 
   8   3   0        6.25        4.70      2.01 o 
   9   3   0       24.63       24.60      6.90 o 
   0   4   0    18691.92    18259.12    199.12 o 
   1   4   0    10293.18    10354.79     76.67 o 
   2   4   0       19.21       22.17      1.05 o 
   3   4   0        0.11        0.86      0.70 o 
   4   4   0      259.11      275.68      5.41 o 
   5   4   0      172.08      159.14      3.87 o 
   6   4   0      227.77      195.19      4.70 o 
   7   4   0        1.56        0.00      1.66 o 
   8   4   0        8.22        9.55      3.01 o 
   9   4   0        0.86       -2.15      2.15 o 
   1   5   0      295.04      313.36      2.88 o 
   2   5   0       11.91        7.39      0.78 o 
   3   5   0      196.89      185.55      3.41 o 
   4   5   0       23.18       28.67      1.47 o 
   5   5   0       79.69       71.37      2.63 o 
   6   5   0      106.03       97.49      5.00 o 
   7   5   0       44.84       55.62      5.82 o 
   8   5   0        6.79        7.00      2.26 o 
   9   5   0        2.50        1.39      2.36 o 
   0   6   0       21.16       30.22      1.01 o 
   1   6   0      588.09      546.88      4.60 o 
   2   6   0        0.02        1.19      1.15 o 
   3   6   0      323.72      331.89      6.19 o 
   4   6   0       38.92       35.00      1.62 o 
   5   6   0      322.15      324.79      5.80 o 
   6   6   0      118.91      109.51      3.05 o 
   7   6   0        2.56        3.16      1.49 o 
   8   6   0        2.77        6.25      1.80 o 
   9   6   0        2.25        5.11      3.12 o 
   1   7   0     2691.61     2682.13     21.86 o 
   2   7   0     2181.28     2211.25     21.35 o 
   3   7   0      184.92      200.47      2.85 o 
   4   7   0      163.65      161.62      3.53 o 
   5   7   0      177.55      155.20      3.61 o 
   6   7   0       12.96       13.73      1.52 o 
   7   7   0        0.15        0.88      2.76 o 
   8   7   0       33.68       39.39      3.86 o 
   9   7   0       14.84       22.61      3.61 o 
   0   8   0       27.98       32.44      1.54 o 
   1   8   0      602.69      612.16      5.63 o 
   2   8   0       43.11       43.05      1.21 o 
   3   8   0        4.93        5.68      0.83 o 
   4   8   0      203.28      186.92      3.30 o 
   5   8   0       37.11       33.65      1.91 o 
   6   8   0        5.72        5.17      1.36 o 
   7   8   0        9.53        6.49      1.80 o 
   8   8   0       22.58       30.17      3.48 o 
   1   9   0       87.01       88.92      1.38 o 
   2   9   0        9.52       10.64      0.93 o 
   3   9   0        2.47        1.50      0.83 o 
   4   9   0       57.84       56.08      1.83 o 
   5   9   0        1.86        1.57      1.01 o 
   6   9   0       10.11        9.05      1.58 o 
   7   9   0        4.65        5.86      2.67 o 
   8   9   0       11.51       14.94      3.10 o 
   0  10   0       40.81       42.19      1.60 o 
   1  10   0      214.20      212.90      3.30 o 
   2  10   0        4.24        3.42      0.92 o 
   3  10   0        1.42        2.66      0.96 o 
   4  10   0       36.44       37.91      1.88 o 
   5  10   0        0.06       -1.05      1.05 o 
   6  10   0        1.71       -0.53      1.28 o 
   7  10   0        8.17        8.90      1.75 o 
   8  10   0        0.50       -0.08      1.62 o 
   1  11   0       82.61       79.62      1.61 o 
   2  11   0      632.81      609.49      7.20 o 
   3  11   0       37.40       37.15      1.46 o 
   4  11   0       28.39       28.29      1.83 o 
   5  11   0       55.22       53.02      2.12 o 
   6  11   0        0.59        2.26      1.39 o 
   7  11   0        4.95        4.15      1.59 o 
   8  11   0        9.57       11.96      2.14 o 
   0  12   0       38.09       38.00      1.79 o 
   1  12   0        0.00       -0.85      0.85 o 
   2  12   0       34.12       35.24      1.67 o 
   3  12   0       14.57       16.61      1.18 o 
   4  12   0        2.40        4.23      1.38 o 
   5  12   0       17.25       16.48      1.83 o 
   6  12   0        1.89        0.18      1.83 o 
   7  12   0        0.38        1.76      1.61 o 
   1  13   0        4.06        3.47      1.06 o 
   2  13   0        7.33        5.48      1.23 o 
   3  13   0        0.37        0.04      0.97 o 
   4  13   0        0.06       -0.85      1.80 o 
   5  13   0        4.40        2.56      1.61 o 
   6  13   0        1.88       -0.53      1.98 o 
   7  13   0        0.01        0.31      2.55 o 
   0  14   0       16.37       19.70      1.75 o 
   1  14   0       17.96       17.24      1.33 o 
   2  14   0        1.46        1.07      1.23 o 
   3  14   0      101.01       93.88      3.43 o 
   4  14   0       23.92       25.51      2.06 o 
   5  14   0        6.96        7.64      2.19 o 
   6  14   0        2.41        4.95      1.86 o 
   1  15   0        0.26       -0.63      1.12 o 
   2  15   0       23.85       17.73      1.66 o 
   3  15   0       11.70       14.55      1.79 o 
   4  15   0       59.29       77.64      3.16 o 
   5  15   0        5.21        1.42      2.16 o 
   6  15   0        6.68        8.23      2.08 o 
   0  16   0        1.66        0.67      1.46 o 
   1  16   0        0.96       -0.33      1.17 o 
   2  16   0        0.31       -0.59      1.33 o 
   3  16   0        0.61       -0.52      1.53 o 
   4  16   0        6.19        6.58      1.89 o 
   5  16   0        0.46        2.82      2.33 o 
   1  17   0        2.72        2.70      1.42 o 
   2  17   0        4.89        3.78      1.53 o 
   3  17   0        2.77        6.75      2.10 o 
   4  17   0       19.65       20.12      2.41 o 
   5  17   0        0.29       -1.67      2.32 o 
   0  18   0        0.00       -0.53      1.58 o 
   1  18   0        1.19        0.38      1.46 o 
   2  18   0        0.26       -1.44      1.54 o 
   3  18   0       47.39       50.36      3.86 o 
   4  18   0        3.11        1.78      2.31 o 
   1  19   0        0.13       -0.45      1.56 o 
   2  19   0        0.15       -1.09      1.63 o 
   3  19   0        1.36        0.94      3.11 o 
   0  20   0        1.30        0.75      2.33 o 
  -9   1   1       46.47       54.57      4.58 o 
  -8   1   1       12.90       15.37      2.76 o 
  -7   1   1      293.32      267.90      8.46 o 
  -6   1   1       56.49       55.60      4.56 o 
  -5   1   1       13.22       14.27      1.80 o 
  -4   1   1        1.63       -0.55      0.88 o 
  -3   1   1      497.96      507.93     11.43 o 
  -2   1   1      112.50       99.74      2.90 o 
  -1   1   1     4867.97     4598.08     51.55 o 
   0   1   1     2855.70     2498.57     50.39 o 
   1   1   1      195.84      157.45      1.62 o 
   2   1   1     1586.14     1538.72     22.70 o 
   3   1   1       84.45       82.10      2.46 o 
   4   1   1       21.29       30.28      1.64 o 
   5   1   1      303.68      303.19      6.13 o 
   6   1   1      247.44      244.80      7.46 o 
   7   1   1        0.69        0.23      1.80 o 
   8   1   1        0.19       -0.12      1.61 o 
   9   1   1        9.61       13.56      2.94 o 
  -9   2   1        4.16        7.73      2.98 o 
  -8   2   1       20.24       17.58      2.82 o 
  -7   2   1        2.42        4.89      2.08 o 
  -6   2   1      118.02       99.93      4.49 o 
  -5   2   1       32.91       32.23      2.37 o 
  -4   2   1      411.20      430.98     10.37 o 
  -3   2   1       92.91       86.71      2.99 o 
  -2   2   1      775.57      767.02     13.00 o 
  -1   2   1     5262.21     5050.59     43.11 o 
   0   2   1      807.28      717.25      4.88 o 
   1   2   1      172.94      136.11      1.65 o 
   2   2   1     1692.33     1655.82     26.35 o 
   3   2   1      348.01      391.68      6.10 o 
   4   2   1      388.91      391.70      6.34 o 
   5   2   1        7.71        9.41      1.08 o 
   6   2   1        9.33       12.18      1.66 o 
   7   2   1       22.14       20.63      2.10 o 
   8   2   1        7.89        5.81      2.84 o 
   9   2   1        0.11        1.65      2.42 o 
  -9   3   1        3.48        6.27      2.01 o 
  -8   3   1       17.94       20.98      2.21 o 
  -7   3   1        0.06        0.43      1.82 o 
  -6   3   1      132.82      134.85      3.84 o 
  -5   3   1       12.93       14.26      1.89 o 
  -4   3   1       42.64       39.33      2.70 o 
  -3   3   1        9.71       12.99      0.99 o 
  -2   3   1      165.94      141.43      2.47 o 
  -1   3   1     8934.72     8507.11     75.74 o 
   0   3   1      234.47      295.26      2.11 o 
   1   3   1       25.72       33.28      0.96 o 
   2   3   1       32.19       25.60      0.87 o 
   3   3   1      112.80      120.19      2.79 o 
   4   3   1        0.72        1.70      0.81 o 
   5   3   1      192.55      178.67      6.14 o 
   6   3   1        0.22        1.87      1.37 o 
   7   3   1       35.60       41.71      3.10 o 
   8   3   1        3.67        1.97      2.03 o 
   9   3   1        4.15        7.75      3.55 o 
  -9   4   1        1.28       -1.13      2.02 o 
  -8   4   1       21.71       20.84      2.59 o 
  -7   4   1        7.56       11.13      1.88 o 
  -6   4   1       15.69       11.47      1.31 o 
  -5   4   1       13.02        7.93      1.07 o 
  -4   4   1       12.56        9.17      0.91 o 
  -3   4   1      650.94      614.74      8.98 o 
  -2   4   1     2417.10     2347.00     23.87 o 
  -1   4   1      906.01      807.77      5.91 o 
   0   4   1     9205.00     8748.75     65.66 o 
   1   4   1     5446.64     5387.28     45.94 o 
   2   4   1        2.17        2.73      0.43 o 
   3   4   1      190.37      205.00      4.19 o 
   4   4   1        1.47        1.58      0.91 o 
   5   4   1       24.33       24.83      1.68 o 
   6   4   1      118.83      112.36      3.48 o 
   7   4   1       17.41       15.53      2.35 o 
   8   4   1        1.43        2.97      3.18 o 
   9   4   1        5.57        6.17      3.95 o 
  -9   5   1       16.15       22.06      4.30 o 
  -8   5   1       14.82       17.25      2.53 o 
  -7   5   1       88.33       81.52      4.09 o 
  -6   5   1       23.72       26.40      1.81 o 
  -5   5   1        5.43        7.42      1.23 o 
  -4   5   1       23.84       21.43      1.22 o 
  -3   5   1      675.89      644.68      9.16 o 
  -2   5   1        5.29        4.81      0.55 o 
  -1   5   1       12.47       15.06      0.56 o 
   0   5   1     3266.85     3171.36     23.82 o 
   1   5   1        4.94        7.09      0.37 o 
   2   5   1        0.64       -0.36      0.36 o 
   3   5   1       24.19       17.70      1.12 o 
   4   5   1      140.84      132.96      3.41 o 
   5   5   1       33.59       35.59      2.01 o 
   6   5   1       10.90        7.11      1.46 o 
   7   5   1       20.81       18.76      2.44 o 
   8   5   1       16.52       23.24      2.92 o 
   9   5   1        2.51       -1.77      2.33 o 
  -9   6   1       18.81       31.84      7.76 o 
  -8   6   1        0.03        2.22      2.38 o 
  -7   6   1       15.71       17.77      1.93 o 
  -6   6   1       34.36       35.95      1.84 o 
  -5   6   1        8.34        6.19      1.17 o 
  -4   6   1       69.41       70.35      2.52 o 
  -3   6   1       56.72       57.47      1.73 o 
  -2   6   1     2227.68     2291.55     19.43 o 
  -1   6   1      205.53      211.83      2.13 o 
   0   6   1      474.56      472.65      4.05 o 
   1   6   1      214.77      226.22      2.39 o 
   2   6   1       28.73       32.77      0.98 o 
   3   6   1      117.18      125.65      2.21 o 
   4   6   1        2.62        3.25      1.39 o 
   5   6   1        5.73        6.62      1.29 o 
   6   6   1       30.12       31.50      1.86 o 
   7   6   1        5.94        5.90      2.00 o 
   8   6   1       11.80       20.37      4.93 o 
   9   6   1       10.47       15.63      2.50 o 
  -9   7   1        4.53        5.43      2.64 o 
  -8   7   1        2.39        0.43      2.00 o 
  -7   7   1       17.48       16.47      2.40 o 
  -6   7   1        4.46        3.86      1.22 o 
  -5   7   1       22.08       19.10      2.16 o 
  -4   7   1       12.73       11.25      1.30 o 
  -3   7   1      820.95      834.51     10.77 o 
  -2   7   1       13.26       14.71      1.09 o 
  -1   7   1      424.09      412.68      3.75 o 
   0   7   1       91.88       86.04      1.27 o 
   1   7   1      605.19      603.93      5.94 o 
   2   7   1      345.17      345.40      4.19 o 
   3   7   1        4.14        5.29      0.76 o 
   4   7   1        7.59        8.67      0.86 o 
   5   7   1      388.95      343.52      6.24 o 
   6   7   1        0.15        0.17      1.17 o 
   7   7   1        5.85        4.87      1.75 o 
   8   7   1       19.64       20.94      2.27 o 
  -9   8   1       10.12       11.64      3.09 o 
  -8   8   1        0.49        0.19      2.16 o 
  -7   8   1       16.35       15.03      2.05 o 
  -6   8   1       36.89       35.29      1.99 o 
  -5   8   1       11.13       12.17      1.44 o 
  -4   8   1       22.70       25.37      1.78 o 
  -3   8   1        1.44        1.70      0.68 o 
  -2   8   1       38.17       38.70      1.16 o 
  -1   8   1      456.84      444.87      4.25 o 
   0   8   1      310.82      333.10      4.84 o 
   1   8   1     3569.45     3424.38     32.76 o 
   2   8   1       27.33       29.13      1.48 o 
   3   8   1       90.81       97.24      2.64 o 
   4   8   1       20.78       20.67      1.21 o 
   5   8   1      185.04      170.14      3.28 o 
   6   8   1       18.73       17.19      1.37 o 
   7   8   1        7.30        3.96      2.06 o 
   8   8   1        2.60        2.02      1.48 o 
  -8   9   1       32.83       33.84      3.73 o 
  -7   9   1        0.13       -2.56      2.80 o 
  -6   9   1       15.90       12.03      2.20 o 
  -5   9   1       52.57       48.74      2.15 o 
  -4   9   1       18.37       16.41      1.15 o 
  -3   9   1       45.92       39.79      1.30 o 
  -2   9   1      174.39      164.46      2.70 o 
  -1   9   1        0.08        0.02      0.50 o 
   0   9   1      102.38       91.59      1.52 o 
   1   9   1      349.60      335.86      3.72 o 
   2   9   1       26.79       31.12      1.25 o 
   3   9   1        3.79        4.09      0.88 o 
   4   9   1      130.15      134.11      2.64 o 
   5   9   1       34.73       33.82      1.65 o 
   6   9   1        6.41        6.66      1.31 o 
   7   9   1        4.31        3.79      2.10 o 
   8   9   1        0.03        1.15      1.76 o 
  -8  10   1        4.35       -0.17      5.56 o 
  -7  10   1        2.09        2.20      2.20 o 
  -6  10   1        9.82       12.74      2.02 o 
  -5  10   1        0.33       -0.11      1.03 o 
  -4  10   1       31.18       35.72      1.76 o 
  -3  10   1      177.07      178.24      2.80 o 
  -2  10   1      285.73      280.67      3.86 o 
  -1  10   1       93.90       85.22      1.42 o 
   0  10   1       16.58       18.38      0.91 o 
   1  10   1       71.46       60.78      1.50 o 
   2  10   1        0.85        1.01      0.90 o 
   3  10   1      107.15      112.98      2.48 o 
   4  10   1      284.38      277.22      5.20 o 
   5  10   1       50.46       51.21      2.04 o 
   6  10   1        0.28       -0.53      1.15 o 
   7  10   1        2.18        1.73      1.44 o 
   8  10   1       11.67       18.30      2.80 o 
  -8  11   1       10.41       16.88      4.68 o 
  -7  11   1        3.32        4.96      1.52 o 
  -6  11   1       37.31       43.06      2.21 o 
  -5  11   1       10.79       10.76      1.60 o 
  -4  11   1        7.70        6.68      1.10 o 
  -3  11   1       52.45       60.95      2.24 o 
  -2  11   1       79.65       70.93      1.97 o 
  -1  11   1       18.58       17.89      0.93 o 
   0  11   1        2.45        3.11      0.92 o 
   1  11   1       63.59       63.37      1.37 o 
   2  11   1      749.56      704.06      8.95 o 
   3  11   1        0.15       -0.67      1.02 o 
   4  11   1       92.04       84.58      2.82 o 
   5  11   1       65.16       66.96      2.44 o 
   6  11   1        0.74        0.71      1.38 o 
   7  11   1        0.66        0.63      1.56 o 
  -7  12   1       16.79       19.07      2.08 o 
  -6  12   1        2.21        4.74      1.60 o 
  -5  12   1       16.93       20.62      2.42 o 
  -4  12   1        2.43        2.47      1.33 o 
  -3  12   1       40.70       42.79      1.72 o 
  -2  12   1        1.41        0.02      1.01 o 
  -1  12   1       18.03       16.45      1.07 o 
   0  12   1       42.63       46.16      1.25 o 
   1  12   1      169.92      163.58      2.56 o 
   2  12   1       41.25       43.27      1.62 o 
   3  12   1       15.16       13.39      1.30 o 
   4  12   1       67.19       67.04      2.69 o 
   5  12   1        5.44        4.39      1.57 o 
   6  12   1        9.50       10.05      1.88 o 
   7  12   1        5.34        7.74      1.88 o 
  -7  13   1        0.30       -0.20      2.15 o 
  -6  13   1        6.98        7.97      1.80 o 
  -5  13   1        4.65        3.88      1.91 o 
  -4  13   1       23.59       24.81      1.91 o 
  -3  13   1       20.35       17.94      1.45 o 
  -2  13   1       16.42       18.08      1.43 o 
  -1  13   1       10.26        7.38      1.12 o 
   0  13   1        1.16        0.54      0.90 o 
   1  13   1       21.88       21.65      1.52 o 
   2  13   1       86.32       71.31      2.30 o 
   3  13   1       31.21       30.77      1.65 o 
   4  13   1        3.71        3.03      1.53 o 
   5  13   1        2.91       -0.77      1.49 o 
   6  13   1        0.22       -1.58      1.58 o 
   7  13   1        1.07        1.24      1.85 o 
  -7  14   1        2.43        3.34      2.46 o 
  -6  14   1        0.44       -1.67      1.67 o 
  -5  14   1        5.28        5.04      2.06 o 
  -4  14   1        9.48       11.24      1.71 o 
  -3  14   1       13.94       11.56      1.79 o 
  -2  14   1       69.70       69.18      2.30 o 
  -1  14   1       36.16       34.73      1.59 o 
   0  14   1        8.41        7.72      1.12 o 
   1  14   1       41.25       35.07      1.78 o 
   2  14   1        4.23        3.33      1.29 o 
   3  14   1        1.79        0.44      1.21 o 
   4  14   1        7.98        5.81      2.09 o 
   5  14   1        1.10       -1.64      1.64 o 
   6  14   1        1.69        2.49      1.83 o 
  -6  15   1        0.73       -1.80      1.80 o 
  -5  15   1        1.45       -1.56      3.00 o 
  -4  15   1        9.53        6.98      1.77 o 
  -3  15   1        0.82        0.08      1.43 o 
  -2  15   1       43.80       42.36      2.02 o 
  -1  15   1       17.04       16.15      1.41 o 
   0  15   1        0.04       -0.41      1.00 o 
   1  15   1       21.18       16.47      1.58 o 
   2  15   1       73.65       68.31      2.47 o 
   3  15   1       65.38       62.49      2.87 o 
   4  15   1       10.80       10.57      2.35 o 
   5  15   1        5.84        3.26      1.93 o 
   6  15   1        0.16        0.58      1.89 o 
  -6  16   1        0.27        1.02      3.62 o 
  -5  16   1        0.49        2.11      2.26 o 
  -4  16   1        2.78        1.41      1.76 o 
  -3  16   1       17.29       20.48      1.95 o 
  -2  16   1        5.01        4.32      1.42 o 
  -1  16   1        3.29        5.69      1.26 o 
   0  16   1        0.00       -1.00      1.00 o 
   1  16   1        0.23       -1.28      1.28 o 
   2  16   1       32.83       31.83      1.97 o 
   3  16   1        0.94        4.56      1.82 o 
   4  16   1        4.66        1.68      2.33 o 
   5  16   1        5.11        1.53      3.42 o 
  -5  17   1        0.09        0.35      3.52 o 
  -4  17   1        3.31        3.80      2.00 o 
  -3  17   1        6.20        3.47      1.73 o 
  -2  17   1        0.28       -1.33      1.33 o 
  -1  17   1        3.46        1.54      1.28 o 
   0  17   1        0.06        0.70      1.05 o 
   1  17   1        8.14        5.24      1.48 o 
   2  17   1        0.38       -0.47      1.79 o 
   3  17   1        0.14        0.06      2.72 o 
   4  17   1        0.28       -0.15      2.32 o 
  -4  18   1        0.54        1.49      1.96 o 
  -3  18   1        1.82       -0.57      1.74 o 
  -2  18   1        2.89        2.58      1.61 o 
  -1  18   1       16.71       17.01      1.66 o 
   0  18   1       10.26        8.13      1.40 o 
   1  18   1        2.88        2.12      1.55 o 
   2  18   1        0.56       -1.56      1.56 o 
   3  18   1        0.25        0.05      2.10 o 
   4  18   1        0.31        0.29      3.25 o 
  -3  19   1        2.09        1.62      2.39 o 
  -2  19   1        4.97        4.51      1.74 o 
  -1  19   1        1.73        1.10      1.57 o 
   0  19   1        1.04       -1.55      1.75 o 
   1  19   1        0.77        2.56      1.65 o 
   2  19   1        8.78        8.14      2.23 o 
 -10   0   2       24.17       27.28      5.97 o 
  -9   0   2        9.13       10.59      4.14 o 
  -8   0   2       17.77       14.50      3.71 o 
  -7   0   2       22.03       21.40      3.67 o 
  -6   0   2       19.10       21.29      3.43 o 
  -5   0   2       64.02       50.58      4.07 o 
  -4   0   2      368.29      342.57     12.13 o 
  -3   0   2     1185.46     1108.94     33.15 o 
  -2   0   2     1101.35     1113.59     32.76 o 
  -1   0   2        1.65        0.37      0.29 o 
   0   0   2     1409.13     1546.69     16.77 o 
   1   0   2      293.43      267.63      3.61 o 
   2   0   2       34.37       38.00      1.26 o 
   3   0   2      286.26      302.29      6.84 o 
   4   0   2      608.69      625.98     13.46 o 
   5   0   2       91.73       92.72      4.14 o 
   6   0   2       70.92       59.09      4.99 o 
   7   0   2      154.20      143.43      5.58 o 
   8   0   2       41.50       53.74      3.86 o 
   9   0   2        9.73       15.30      3.97 o 
  -9   1   2        9.56       14.58      3.06 o 
  -8   1   2        0.36        0.32      5.05 o 
  -7   1   2        1.68       -1.55      1.55 o 
  -6   1   2       36.07       29.74      2.70 o 
  -5   1   2      138.89      132.20      4.71 o 
  -4   1   2        0.66        2.76      1.08 o 
  -3   1   2       59.61       65.65      3.64 o 
  -2   1   2      199.82      171.21      3.41 o 
  -1   1   2       62.38       59.14      0.65 o 
   0   1   2     2697.32     2733.62     20.12 o 
   1   1   2      557.17      533.10      5.05 o 
   2   1   2        0.15        0.67      0.31 o 
   3   1   2       14.13       15.79      0.75 o 
   4   1   2       33.69       40.24      1.30 o 
   5   1   2        6.94       12.11      1.42 o 
   6   1   2       40.34       32.89      2.22 o 
   7   1   2        2.62        1.96      1.58 o 
   8   1   2        0.06        1.02      1.56 o 
   9   1   2        1.27       -1.16      3.81 o 
  -9   2   2        2.90        1.29      2.43 o 
  -8   2   2        8.88       11.40      2.51 o 
  -7   2   2       31.35       30.42      2.98 o 
  -6   2   2        0.57        2.40      1.66 o 
  -5   2   2        6.15        6.01      1.54 o 
  -4   2   2      248.69      225.01      6.25 o 
  -3   2   2     2233.44     2225.65     36.72 o 
  -2   2   2     4810.31     4803.10     53.07 o 
  -1   2   2     1848.11     1671.18     11.24 o 
   0   2   2       16.95        9.04      0.33 o 
   1   2   2       93.83       72.98      1.24 o 
   2   2   2        2.86        3.52      0.40 o 
   3   2   2      220.71      210.84      3.54 o 
   4   2   2       49.03       42.01      1.43 o 
   5   2   2      215.30      200.58      3.77 o 
   6   2   2        7.31       10.56      1.95 o 
   7   2   2        0.01        1.45      1.76 o 
   8   2   2        9.82        7.28      2.35 o 
   9   2   2       11.48       10.91      2.31 o 
  -9   3   2       25.03       33.60      2.78 o 
  -8   3   2       11.89       14.83      2.80 o 
  -7   3   2       24.20       20.80      2.73 o 
  -6   3   2        6.37        5.11      1.93 o 
  -5   3   2       22.90       22.59      2.78 o 
  -4   3   2       98.34       86.55      3.48 o 
  -3   3   2      164.21      140.03      3.54 o 
  -2   3   2      270.53      307.44      4.82 o 
  -1   3   2       93.97       91.60      0.94 o 
   0   3   2      415.63      412.35      3.88 o 
   1   3   2        0.03        0.71      0.36 o 
   2   3   2       86.19       79.37      1.17 o 
   3   3   2      349.66      361.14      4.97 o 
   4   3   2      404.23      402.02      6.34 o 
   5   3   2       64.25       55.28      2.44 o 
   6   3   2       65.77       60.64      3.97 o 
   7   3   2        1.96        2.09      1.82 o 
   8   3   2        0.77        1.44      2.16 o 
   9   3   2        2.53       -2.54      2.54 o 
  -9   4   2        4.00        2.27      2.01 o 
  -8   4   2        5.15        9.16      1.81 o 
  -7   4   2       34.36       32.21      4.96 o 
  -6   4   2        1.06       -0.01      1.60 o 
  -5   4   2        5.76        4.95      1.67 o 
  -4   4   2      255.53      229.14      6.57 o 
  -3   4   2      415.66      405.99      6.38 o 
  -2   4   2     1264.71     1242.07     15.24 o 
  -1   4   2     1646.79     1726.41     13.45 o 
   0   4   2        0.02        0.77      0.34 o 
   1   4   2        1.84        2.60      0.37 o 
   2   4   2      340.98      325.68      3.56 o 
   3   4   2      675.45      707.15      9.09 o 
   4   4   2        0.15        1.19      0.77 o 
   5   4   2       35.56       33.18      1.97 o 
   6   4   2       10.63       10.21      1.96 o 
   7   4   2       35.90       33.93      4.49 o 
   8   4   2        0.00       -1.92      1.92 o 
   9   4   2        0.12       -2.39      2.39 o 
  -9   5   2       16.88       20.31      4.69 o 
  -8   5   2       10.93       14.01      2.37 o 
  -7   5   2       33.52       32.39      2.65 o 
  -6   5   2       12.44       13.49      1.36 o 
  -5   5   2      438.16      431.55      6.40 o 
  -4   5   2      158.84      169.94      2.88 o 
  -3   5   2       33.23       37.46      1.04 o 
  -2   5   2        0.52        4.93      0.63 o 
  -1   5   2      239.86      215.25      2.32 o 
   0   5   2      712.08      711.92      5.86 o 
   1   5   2       37.55       49.79      0.93 o 
   2   5   2       16.80       19.69      0.86 o 
   3   5   2      169.75      177.54      2.45 o 
   4   5   2      246.31      239.80      3.69 o 
   5   5   2       81.96       73.05      3.02 o 
   6   5   2       23.42       26.13      1.99 o 
   7   5   2       10.54       14.75      2.34 o 
   8   5   2        0.87        1.68      1.56 o 
   9   5   2        4.66        2.05      5.01 o 
  -9   6   2       14.74       16.77      3.04 o 
  -8   6   2        4.67        6.78      1.89 o 
  -7   6   2        3.74        5.96      1.55 o 
  -6   6   2        3.51        4.88      1.16 o 
  -5   6   2       30.93       31.37      1.61 o 
  -4   6   2       32.30       39.56      1.94 o 
  -3   6   2      234.40      209.36      3.22 o 
  -2   6   2      332.53      304.08      3.13 o 
  -1   6   2       90.70      122.76      1.48 o 
   0   6   2      335.14      346.90      3.10 o 
   1   6   2       83.19       79.54      1.64 o 
   2   6   2      669.12      667.83      7.96 o 
   3   6   2      129.72      125.06      2.02 o 
   4   6   2      284.68      270.63      3.86 o 
   5   6   2      105.16       95.58      2.34 o 
   6   6   2        2.49        1.07      0.98 o 
   7   6   2        3.46        6.59      1.39 o 
   8   6   2        0.11        3.67      1.75 o 
  -9   7   2        4.74       10.78      2.86 o 
  -8   7   2        7.17       13.29      2.64 o 
  -7   7   2        9.13       11.84      1.80 o 
  -6   7   2       12.50        8.00      1.31 o 
  -5   7   2       11.42       12.08      1.67 o 
  -4   7   2        3.12        2.92      1.43 o 
  -3   7   2        3.71        1.75      1.16 o 
  -2   7   2       83.51       96.31      2.17 o 
  -1   7   2       41.21       41.60      0.79 o 
   0   7   2       15.68       13.04      0.73 o 
   1   7   2       72.55       61.72      1.44 o 
   2   7   2      144.94      143.77      2.27 o 
   3   7   2        6.37        7.66      0.89 o 
   4   7   2        0.40        1.00      0.87 o 
   5   7   2        0.85        0.47      0.96 o 
   6   7   2       45.39       44.83      1.84 o 
   7   7   2        3.14        7.38      1.72 o 
   8   7   2        1.44        1.63      3.56 o 
  -9   8   2        0.77        2.35      3.29 o 
  -8   8   2        0.99        1.45      2.50 o 
  -7   8   2       13.50       16.32      3.55 o 
  -6   8   2        0.02       -1.05      1.05 o 
  -5   8   2       69.23       73.80      2.48 o 
  -4   8   2       71.52       72.68      2.54 o 
  -3   8   2        6.56        6.30      0.73 o 
  -2   8   2       35.04       39.40      1.23 o 
  -1   8   2        0.73       -0.45      0.45 o 
   0   8   2        4.62        2.68      0.54 o 
   1   8   2       95.33       82.52      1.61 o 
   2   8   2      212.42      224.57      3.45 o 
   3   8   2      148.63      146.22      2.67 o 
   4   8   2      137.84      122.73      2.53 o 
   5   8   2        0.14       -0.95      0.95 o 
   6   8   2        4.79        5.03      1.23 o 
   7   8   2        1.10        0.72      1.33 o 
   8   8   2        7.51       10.40      2.19 o 
  -8   9   2       21.89       15.08      3.04 o 
  -7   9   2        0.02        1.77      2.05 o 
  -6   9   2       35.77       39.11      2.60 o 
  -5   9   2       55.12       57.62      2.29 o 
  -4   9   2       35.83       33.92      1.14 o 
  -3   9   2       56.70       56.84      1.68 o 
  -2   9   2       51.85       44.38      1.17 o 
  -1   9   2       67.41       63.43      1.18 o 
   0   9   2       87.00       81.82      1.35 o 
   1   9   2      459.46      453.36      5.12 o 
   2   9   2       51.14       49.89      1.66 o 
   3   9   2       14.87       12.63      1.17 o 
   4   9   2        4.21        4.45      1.08 o 
   5   9   2        4.27        4.60      1.70 o 
   6   9   2        0.04       -1.10      1.10 o 
   7   9   2        0.26       -1.36      1.36 o 
   8   9   2        2.44        5.37      2.59 o 
  -8  10   2        0.30        0.16      2.52 o 
  -7  10   2        6.95        7.26      2.49 o 
  -6  10   2        0.33        2.34      1.79 o 
  -5  10   2       15.73       15.66      1.50 o 
  -4  10   2       12.54       12.71      1.36 o 
  -3  10   2       16.75       16.40      1.24 o 
  -2  10   2        0.05       -0.83      0.83 o 
  -1  10   2       64.02       67.54      1.30 o 
   0  10   2       18.72       16.11      0.89 o 
   1  10   2       38.22       41.19      1.49 o 
   2  10   2        4.34        2.70      0.99 o 
   3  10   2        9.71       11.33      1.41 o 
   4  10   2       43.55       47.24      1.96 o 
   5  10   2       72.24       71.28      2.44 o 
   6  10   2        6.75        5.75      1.35 o 
   7  10   2        0.89       -0.18      1.84 o 
   8  10   2        2.67        5.08      2.69 o 
  -8  11   2        0.01       -1.63      6.36 o 
  -7  11   2        0.99        0.45      1.86 o 
  -6  11   2        1.81        0.54      1.35 o 
  -5  11   2        0.63       -0.89      1.63 o 
  -4  11   2       21.79       18.31      1.41 o 
  -3  11   2       14.05       11.90      1.22 o 
  -2  11   2        0.11       -1.11      1.11 o 
  -1  11   2       15.02       14.70      0.99 o 
   0  11   2        3.53        3.26      0.76 o 
   1  11   2       57.27       53.72      1.56 o 
   2  11   2        5.02        3.97      1.13 o 
   3  11   2        0.60        0.10      1.05 o 
   4  11   2        4.25        4.73      1.51 o 
   5  11   2        0.42        1.27      1.24 o 
   6  11   2        0.81        2.16      1.32 o 
   7  11   2        0.02       -2.00      2.00 o 
  -8  12   2        0.16       -0.47      2.57 o 
  -7  12   2        2.65        3.63      1.68 o 
  -6  12   2        8.99        7.26      2.32 o 
  -5  12   2       45.03       38.60      2.48 o 
  -4  12   2        6.21        4.96      1.25 o 
  -3  12   2        3.29        4.78      1.11 o 
  -2  12   2        1.92        1.38      1.01 o 
  -1  12   2       38.94       39.65      1.58 o 
   0  12   2       17.86       17.22      0.96 o 
   1  12   2      162.33      145.29      2.29 o 
   2  12   2       83.63       82.98      2.18 o 
   3  12   2        9.61       13.20      1.35 o 
   4  12   2       21.61       24.78      1.99 o 
   5  12   2        1.51        0.93      1.34 o 
   6  12   2        0.04        0.24      1.54 o 
   7  12   2        0.66       -0.01      2.33 o 
  -7  13   2        0.09       -1.16      1.88 o 
  -6  13   2        8.37        7.62      2.14 o 
  -5  13   2        0.34       -1.67      1.72 o 
  -4  13   2        3.82        3.81      1.32 o 
  -3  13   2        0.95       -0.75      1.08 o 
  -2  13   2       43.89       42.09      2.43 o 
  -1  13   2        0.01       -0.86      0.95 o 
   0  13   2        9.94        7.34      1.03 o 
   1  13   2       95.72      104.41      2.12 o 
   2  13   2        0.02        1.22      1.06 o 
   3  13   2       33.07       38.17      2.02 o 
   4  13   2        0.06       -1.47      1.47 o 
   5  13   2        0.26       -1.44      1.44 o 
   6  13   2        0.08        0.77      1.66 o 
  -7  14   2        0.79        0.09      1.79 o 
  -6  14   2        0.19        0.62      1.75 o 
  -5  14   2        0.49       -1.53      1.77 o 
  -4  14   2        2.28       -0.89      1.28 o 
  -3  14   2        2.76        1.76      1.37 o 
  -2  14   2        0.79       -1.03      1.03 o 
  -1  14   2        0.94        0.38      1.06 o 
   0  14   2        7.58        6.01      1.06 o 
   1  14   2       10.06       13.60      1.75 o 
   2  14   2       24.12       27.92      1.78 o 
   3  14   2       10.59       13.89      1.66 o 
   4  14   2       11.22       12.75      2.36 o 
   5  14   2        3.46        0.50      1.75 o 
   6  14   2        3.28       -0.10      2.27 o 
  -6  15   2        8.18        7.60      2.45 o 
  -5  15   2        0.46       -1.88      1.88 o 
  -4  15   2        0.03       -1.38      1.38 o 
  -3  15   2        0.07        0.49      1.40 o 
  -2  15   2        8.68        5.57      1.26 o 
  -1  15   2        2.46        2.61      1.16 o 
   0  15   2        0.25        0.40      1.01 o 
   1  15   2       11.99        9.89      1.50 o 
   2  15   2        9.36        8.21      1.53 o 
   3  15   2        1.26        1.13      1.71 o 
   4  15   2        1.94        2.05      2.18 o 
   5  15   2        0.03       -1.79      1.79 o 
   6  15   2        3.59        1.40      2.41 o 
  -6  16   2        0.67        0.75      2.35 o 
  -5  16   2        0.22       -1.21      2.63 o 
  -4  16   2        3.86        3.66      1.95 o 
  -3  16   2        0.24        0.87      1.46 o 
  -2  16   2        0.00       -0.71      1.17 o 
  -1  16   2        0.69       -0.58      1.15 o 
   0  16   2        0.18       -1.07      1.07 o 
   1  16   2       33.30       36.81      2.87 o 
   2  16   2        8.16        7.34      1.57 o 
   3  16   2       19.11       18.40      2.17 o 
   4  16   2        0.09       -2.21      2.21 o 
   5  16   2        1.39       -1.67      1.93 o 
  -5  17   2        0.45       -1.65      3.94 o 
  -4  17   2        0.06        1.31      1.72 o 
  -3  17   2        0.49       -0.50      1.60 o 
  -2  17   2        7.42        8.99      1.60 o 
  -1  17   2        2.97        2.20      1.30 o 
   0  17   2        6.52        7.99      1.27 o 
   1  17   2        0.22       -1.48      1.59 o 
   2  17   2        6.39        7.06      1.84 o 
   3  17   2        6.10        6.67      3.05 o 
   4  17   2        0.00       -3.00      3.00 o 
  -4  18   2        0.08        1.09      1.76 o 
  -3  18   2        0.35        0.80      1.75 o 
  -2  18   2        0.04        0.10      1.52 o 
  -1  18   2        0.02       -0.04      1.33 o 
   0  18   2        1.25       -0.86      1.36 o 
   1  18   2        0.07       -0.44      1.49 o 
   2  18   2        0.62        2.21      1.67 o 
   3  18   2        0.05       -1.87      1.87 o 
  -3  19   2        0.16        2.95      3.39 o 
  -2  19   2        2.53        1.54      1.67 o 
  -1  19   2        3.77        4.07      1.76 o 
   0  19   2        4.72        2.75      1.87 o 
   1  19   2        0.29        0.42      1.96 o 
   2  19   2        0.60        3.07      1.76 o 
 -10   1   3        5.55        4.50      3.16 o 
  -9   1   3       13.84       15.21      3.04 o 
  -8   1   3       17.72       16.90      2.74 o 
  -7   1   3       18.98       19.41      2.73 o 
  -6   1   3        4.52        4.84      1.86 o 
  -5   1   3        3.24        7.22      1.62 o 
  -4   1   3       23.27       18.35      1.69 o 
  -3   1   3      413.83      425.57     11.99 o 
  -2   1   3      236.61      270.82      3.72 o 
  -1   1   3      103.62      139.38      1.20 o 
   0   1   3      974.32     1052.86      9.07 o 
   1   1   3        8.80        6.91      0.49 o 
   2   1   3      852.53      932.61      8.27 o 
   3   1   3       90.12      116.68      2.45 o 
   4   1   3      219.46      213.24      3.95 o 
   5   1   3       31.06       27.56      1.54 o 
   6   1   3       39.35       35.78      2.36 o 
   7   1   3        6.40        3.20      1.57 o 
   8   1   3        0.12        1.34      1.81 o 
   9   1   3        6.85        7.12      2.78 o 
 -10   2   3        7.95        6.53      3.48 o 
  -9   2   3        0.06        1.93      4.62 o 
  -8   2   3        2.26        4.24      2.16 o 
  -7   2   3       32.30       22.34      2.72 o 
  -6   2   3      323.87      322.13     13.60 o 
  -5   2   3       18.19       16.81      2.00 o 
  -4   2   3      142.35      137.97      4.51 o 
  -3   2   3      426.28      418.48      6.36 o 
  -2   2   3      594.76      634.03      6.32 o 
  -1   2   3        8.01        9.15      0.30 o 
   0   2   3      195.35      166.84      1.70 o 
   1   2   3      624.20      662.51      6.62 o 
   2   2   3        6.42       13.30      0.64 o 
   3   2   3      293.97      282.51      4.12 o 
   4   2   3       21.62       19.92      1.23 o 
   5   2   3      209.88      197.80      4.09 o 
   6   2   3      275.58      258.58      7.54 o 
   7   2   3        0.17       -1.69      1.69 o 
   8   2   3       12.63       10.05      2.14 o 
   9   2   3       11.11       17.83      2.42 o 
  -9   3   3        2.18        0.24      2.30 o 
  -8   3   3        0.48       -0.81      1.98 o 
  -7   3   3        4.55        2.37      3.64 o 
  -6   3   3        2.11        1.23      1.69 o 
  -5   3   3       29.88       26.94      2.43 o 
  -4   3   3      125.96      118.28      2.99 o 
  -3   3   3      501.25      515.83      7.73 o 
  -2   3   3       26.58       41.66      1.15 o 
  -1   3   3      336.75      307.74      2.35 o 
   0   3   3       11.02       12.54      0.49 o 
   1   3   3      193.25      197.02      2.73 o 
   2   3   3       16.16       13.29      0.95 o 
   3   3   3       62.08       46.92      1.37 o 
   4   3   3       32.33       34.90      1.35 o 
   5   3   3       39.15       42.91      1.89 o 
   6   3   3       88.03       78.93      3.94 o 
   7   3   3        0.72       -0.39      1.84 o 
   8   3   3        0.53       -0.86      1.39 o 
  -9   4   3        3.39        4.20      2.66 o 
  -8   4   3        2.46        1.84      2.12 o 
  -7   4   3        8.12        4.71      2.12 o 
  -6   4   3       46.21       43.06      3.24 o 
  -5   4   3       62.74       61.60      4.86 o 
  -4   4   3      234.24      254.90      4.50 o 
  -3   4   3      215.21      229.13      4.87 o 
  -2   4   3       90.16       78.88      1.09 o 
  -1   4   3      320.63      286.60      2.30 o 
   0   4   3      153.12      149.01      1.92 o 
   1   4   3      352.30      388.32      4.25 o 
   2   4   3        0.51        0.00      0.55 o 
   3   4   3        2.33        1.05      0.56 o 
   4   4   3        6.26       10.37      1.28 o 
   5   4   3       13.60       18.34      1.39 o 
   6   4   3       41.25       44.08      1.97 o 
   7   4   3       16.10       12.94      1.78 o 
   8   4   3        2.33        2.71      2.13 o 
  -9   5   3        0.08       -0.13      3.03 o 
  -8   5   3        2.11        3.24      1.59 o 
  -7   5   3       13.44       17.95      2.77 o 
  -6   5   3       51.24       46.63      2.63 o 
  -5   5   3        3.03        1.71      1.12 o 
  -4   5   3       56.40       47.43      1.87 o 
  -3   5   3        6.68       14.90      0.93 o 
  -2   5   3        2.58       12.07      0.66 o 
  -1   5   3       48.37       42.77      0.72 o 
   0   5   3      130.80      134.13      1.50 o 
   1   5   3      120.05      117.81      1.74 o 
   2   5   3      387.76      385.96      5.35 o 
   3   5   3        1.86        1.35      0.62 o 
   4   5   3       19.14       21.00      1.20 o 
   5   5   3       68.01       63.58      2.24 o 
   6   5   3       12.72       14.49      1.66 o 
   7   5   3       22.58       23.89      2.06 o 
   8   5   3        4.10        0.71      2.23 o 
  -9   6   3        1.21        4.43      2.35 o 
  -8   6   3        0.11        0.52      1.88 o 
  -7   6   3        6.31        6.66      1.54 o 
  -6   6   3       34.96       39.91      1.95 o 
  -5   6   3      140.74      140.56      3.13 o 
  -4   6   3       31.88       28.66      1.37 o 
  -3   6   3      407.77      373.36      5.93 o 
  -2   6   3      490.16      502.28      5.20 o 
  -1   6   3       91.65       92.77      1.18 o 
   0   6   3      169.22      164.90      1.90 o 
   1   6   3      147.36      135.57      1.92 o 
   2   6   3       99.88       95.65      1.98 o 
   3   6   3       44.00       35.71      1.21 o 
   4   6   3        3.15        2.15      0.89 o 
   5   6   3      103.76      103.69      2.61 o 
   6   6   3        5.11        5.80      1.20 o 
   7   6   3       10.91       11.83      1.59 o 
   8   6   3        3.32        4.92      1.98 o 
  -9   7   3        0.16        1.46      2.36 o 
  -8   7   3        4.46        3.69      2.19 o 
  -7   7   3        0.00        0.06      1.90 o 
  -6   7   3       25.74       27.71      1.66 o 
  -5   7   3       28.80       23.36      1.49 o 
  -4   7   3      110.98       96.37      6.95 o 
  -3   7   3       90.14       92.54      1.56 o 
  -2   7   3      127.80      130.78      1.89 o 
  -1   7   3       54.62       57.83      0.97 o 
   0   7   3       83.51       76.41      1.24 o 
   1   7   3        2.07        2.06      0.61 o 
   2   7   3       53.71       51.88      1.99 o 
   3   7   3       14.48       15.99      1.01 o 
   4   7   3        9.65       13.79      1.29 o 
   5   7   3       65.63       61.80      2.12 o 
   6   7   3        2.87        3.61      1.21 o 
   7   7   3        7.25        8.50      1.60 o 
   8   7   3        8.80        7.62      2.91 o 
  -9   8   3        1.43        7.29      3.71 o 
  -8   8   3        0.01        0.39      2.93 o 
  -7   8   3        3.48        0.12      3.16 o 
  -6   8   3      113.97      117.71      3.92 o 
  -5   8   3        1.63        2.71      1.11 o 
  -4   8   3      104.91      100.28      2.62 o 
  -3   8   3       81.11       87.88      1.97 o 
  -2   8   3       46.70       47.84      1.34 o 
  -1   8   3        0.09       -0.48      0.48 o 
   0   8   3       29.41       31.16      0.89 o 
   1   8   3      270.44      273.98      3.02 o 
   2   8   3       74.36       67.51      1.94 o 
   3   8   3       59.72       62.96      1.95 o 
   4   8   3       23.18       22.52      1.35 o 
   5   8   3        3.87        4.81      1.16 o 
   6   8   3        5.08        5.62      1.42 o 
   7   8   3        2.66        7.60      2.07 o 
   8   8   3        0.26        0.41      2.82 o 
  -9   9   3        2.67        2.51      3.35 o 
  -8   9   3       21.24       21.27      3.29 o 
  -7   9   3        0.01       -1.73      1.88 o 
  -6   9   3        2.71        0.88      1.58 o 
  -5   9   3      102.71       99.99      3.64 o 
  -4   9   3        9.91       10.55      0.90 o 
  -3   9   3        5.29        4.26      0.93 o 
  -2   9   3        0.43        0.26      0.78 o 
  -1   9   3      105.25      100.56      1.52 o 
   0   9   3        8.62        8.96      0.73 o 
   1   9   3       21.71       18.40      0.93 o 
   2   9   3        0.33       -0.26      1.01 o 
   3   9   3        0.91        1.32      1.26 o 
   4   9   3       14.24       17.86      1.31 o 
   5   9   3        1.25        1.91      1.15 o 
   6   9   3        1.64        0.41      1.42 o 
   7   9   3       22.50       22.79      5.47 o 
   8   9   3       19.08       27.26      2.86 o 
  -8  10   3        0.37       -0.33      2.81 o 
  -7  10   3        0.20       -1.17      4.27 o 
  -6  10   3       24.51       25.49      2.39 o 
  -5  10   3        6.84        9.93      1.38 o 
  -4  10   3      102.03      102.45      2.49 o 
  -3  10   3       24.61       23.32      1.31 o 
  -2  10   3       33.21       29.63      1.28 o 
  -1  10   3        0.06        1.20      0.68 o 
   0  10   3       29.21       33.60      1.05 o 
   1  10   3      108.54      104.07      1.78 o 
   2  10   3       34.57       36.24      1.64 o 
   3  10   3        0.96        0.06      1.25 o 
   4  10   3        2.15        1.55      1.16 o 
   5  10   3        7.41        9.68      1.41 o 
   6  10   3        9.10       12.90      1.64 o 
   7  10   3        0.18       -1.31      1.76 o 
  -8  11   3        0.00        1.60      3.18 o 
  -7  11   3       18.84       19.60      2.54 o 
  -6  11   3        4.78        3.59      1.55 o 
  -5  11   3        1.77        0.74      1.50 o 
  -4  11   3        4.49        3.52      1.15 o 
  -3  11   3        7.21        4.44      1.08 o 
  -2  11   3       30.11       25.72      1.34 o 
  -1  11   3       48.49       44.54      1.36 o 
   0  11   3        5.67        4.77      0.82 o 
   1  11   3       17.18       15.18      1.09 o 
   2  11   3        0.62        0.23      1.12 o 
   3  11   3       71.19       77.05      2.56 o 
   4  11   3       10.93        8.22      1.42 o 
   5  11   3       18.72       19.71      1.71 o 
   6  11   3        1.21       -1.59      1.59 o 
   7  11   3        4.84        5.42      2.34 o 
  -8  12   3        0.46       -0.01      3.01 o 
  -7  12   3        0.51       -1.41      1.53 o 
  -6  12   3        2.84        3.24      1.54 o 
  -5  12   3       23.72       25.66      2.18 o 
  -4  12   3       10.11       11.44      1.37 o 
  -3  12   3       10.12       11.35      1.22 o 
  -2  12   3        8.87        7.29      1.07 o 
  -1  12   3        0.02       -0.81      0.81 o 
   0  12   3       27.54       30.99      1.66 o 
   1  12   3       46.14       49.07      1.45 o 
   2  12   3       60.38       64.26      2.19 o 
   3  12   3       32.23       35.82      1.97 o 
   4  12   3        0.81       -0.01      1.29 o 
   5  12   3        0.00       -0.97      1.27 o 
   6  12   3        1.62       -0.96      1.82 o 
   7  12   3        2.36        3.19      2.37 o 
  -7  13   3        8.11        4.42      2.90 o 
  -6  13   3        0.05       -1.66      1.66 o 
  -5  13   3        8.02        5.38      1.97 o 
  -4  13   3        9.13       11.10      1.49 o 
  -3  13   3        0.78       -0.58      1.08 o 
  -2  13   3        4.48        3.93      1.06 o 
  -1  13   3        0.06       -0.51      0.99 o 
   0  13   3       35.12       41.69      1.61 o 
   1  13   3       55.91       56.74      1.68 o 
   2  13   3       14.99       13.86      1.34 o 
   3  13   3        0.89        0.95      1.42 o 
   4  13   3        0.01        0.05      1.60 o 
   5  13   3        0.46        0.24      1.41 o 
   6  13   3        0.91       -1.25      2.27 o 
  -7  14   3        0.63        2.56      3.29 o 
  -6  14   3        4.45       -1.13      2.18 o 
  -5  14   3       10.20       13.41      3.40 o 
  -4  14   3       13.51       15.69      1.65 o 
  -3  14   3       25.54       26.11      1.86 o 
  -2  14   3       14.10       16.44      1.51 o 
  -1  14   3        0.22       -0.29      1.03 o 
   0  14   3       22.57       25.82      1.45 o 
   1  14   3        0.47        1.97      1.27 o 
   2  14   3       18.34       17.68      1.60 o 
   3  14   3        7.88        8.48      1.87 o 
   4  14   3        0.64       -0.86      1.67 o 
   5  14   3        4.80        4.22      2.35 o 
   6  14   3       11.42       12.33      3.11 o 
  -6  15   3        0.00       -1.76      1.76 o 
  -5  15   3        1.04       -0.58      2.06 o 
  -4  15   3       14.25       15.62      1.76 o 
  -3  15   3        1.90        0.50      1.39 o 
  -2  15   3       15.48       14.91      1.40 o 
  -1  15   3        2.42        3.03      1.18 o 
   0  15   3       35.34       35.06      1.96 o 
   1  15   3        1.83        2.47      1.35 o 
   2  15   3        2.96        2.33      1.37 o 
   3  15   3       25.35       29.13      3.24 o 
   4  15   3        0.87       -0.79      2.26 o 
   5  15   3        1.97        4.72      2.50 o 
  -6  16   3        0.57       -1.76      2.07 o 
  -5  16   3        1.37       -0.73      2.15 o 
  -4  16   3        6.06        7.19      1.68 o 
  -3  16   3        7.28        5.43      2.06 o 
  -2  16   3        2.50        2.81      1.36 o 
  -1  16   3        1.42        0.48      1.19 o 
   0  16   3        0.01       -0.38      1.11 o 
   1  16   3        7.92        9.11      1.96 o 
   2  16   3        3.45        1.12      1.63 o 
   3  16   3        0.02       -1.30      2.16 o 
   4  16   3        1.66        2.47      2.54 o 
   5  16   3        0.88        0.23      2.54 o 
  -5  17   3        0.01       -0.97      2.73 o 
  -4  17   3        6.49       10.51      1.87 o 
  -3  17   3        0.07        1.25      1.58 o 
  -2  17   3        0.41       -0.47      1.53 o 
  -1  17   3        0.11       -1.32      1.32 o 
   0  17   3        0.04        0.02      1.48 o 
   1  17   3        5.15        4.16      1.55 o 
   2  17   3       23.43       26.11      2.26 o 
   3  17   3        0.67        2.47      2.98 o 
   4  17   3        0.62        1.03      2.50 o 
  -4  18   3        2.02        3.62      2.42 o 
  -3  18   3        1.85       -1.76      2.05 o 
  -2  18   3        1.32        3.68      1.61 o 
  -1  18   3        1.42       -0.88      1.50 o 
   0  18   3        0.01       -0.85      1.41 o 
   1  18   3        0.21        0.11      1.58 o 
   2  18   3        4.00        3.55      1.90 o 
   3  18   3        0.01        2.97      2.63 o 
  -2  19   3        0.04        1.73      1.80 o 
  -1  19   3        0.03        0.78      2.09 o 
   0  19   3        1.75       -0.43      1.84 o 
   1  19   3        0.13        0.69      1.64 o 
 -10   0   4        1.96        0.62      3.71 o 
  -9   0   4       33.32       44.64      5.88 o 
  -8   0   4        0.11       -1.90      2.37 o 
  -7   0   4      117.87       99.59      7.05 o 
  -6   0   4      118.98      114.30      7.01 o 
  -5   0   4     1656.19     1624.81     49.20 o 
  -4   0   4       55.37       67.02      4.37 o 
  -3   0   4      112.91      107.92      2.58 o 
  -2   0   4      182.61      205.74      3.55 o 
  -1   0   4      119.86      117.77      1.61 o 
   0   0   4      213.79      228.88      4.09 o 
   1   0   4       39.26       43.11      1.14 o 
   2   0   4     1502.51     1552.17     19.21 o 
   3   0   4       99.09       99.59      2.78 o 
   4   0   4      106.43      106.38      3.80 o 
   5   0   4      262.84      235.49      6.63 o 
   6   0   4      262.09      245.52     10.49 o 
   7   0   4        9.21        8.08      3.28 o 
   8   0   4       16.35       21.93      2.92 o 
 -10   1   4        1.23        0.30      2.65 o 
  -9   1   4        1.04       -0.08      2.21 o 
  -8   1   4       17.62       19.28      2.88 o 
  -7   1   4        0.73        0.29      1.70 o 
  -6   1   4       34.31       39.88      3.48 o 
  -5   1   4        0.12       -0.15      3.17 o 
  -4   1   4       26.37       38.81      2.39 o 
  -3   1   4      217.42      254.19      3.28 o 
  -2   1   4      521.50      582.24      4.98 o 
  -1   1   4      205.45      230.25      1.93 o 
   0   1   4      507.62      534.29      5.48 o 
   1   1   4      200.76      219.14      2.61 o 
   2   1   4      853.38      868.85      8.21 o 
   3   1   4        5.44        8.12      0.82 o 
   4   1   4       12.47       14.90      1.07 o 
   5   1   4       29.51       27.97      1.39 o 
   6   1   4        0.55        1.81      1.49 o 
   7   1   4        0.75       -0.20      1.53 o 
   8   1   4       17.62       21.10      2.50 o 
 -10   2   4        1.91       -1.55      2.56 o 
  -9   2   4        0.98        1.46      2.38 o 
  -8   2   4        1.47        1.90      2.07 o 
  -7   2   4        4.87        3.33      3.47 o 
  -6   2   4       39.43       40.85      3.12 o 
  -5   2   4      146.14      149.83      5.27 o 
  -4   2   4       13.61       13.78      1.10 o 
  -3   2   4      491.35      527.89      9.32 o 
  -2   2   4       79.04       70.28      0.90 o 
  -1   2   4       15.63       16.29      0.42 o 
   0   2   4     1377.18     1509.40     13.05 o 
   1   2   4      213.70      239.62      2.82 o 
   2   2   4      212.70      242.19      2.88 o 
   3   2   4       63.06       59.70      1.76 o 
   4   2   4       50.16       45.22      1.55 o 
   5   2   4       47.70       45.14      1.63 o 
   6   2   4      108.99      109.31      3.17 o 
   7   2   4        1.16       -1.30      1.30 o 
   8   2   4       10.42       11.49      2.16 o 
  -9   3   4        0.01       -0.19      2.26 o 
  -8   3   4       64.42       65.69      4.51 o 
  -7   3   4       26.92       26.19      2.98 o 
  -6   3   4       30.34       35.90      3.59 o 
  -5   3   4       21.74       26.34      1.63 o 
  -4   3   4       83.50       88.38      5.01 o 
  -3   3   4      284.34      302.37      4.32 o 
  -2   3   4       38.85       61.49      0.98 o 
  -1   3   4      331.11      308.89      2.53 o 
   0   3   4        2.24        7.88      0.43 o 
   1   3   4      134.06      129.95      1.66 o 
   2   3   4      542.93      564.38      5.54 o 
   3   3   4      381.64      359.33      4.71 o 
   4   3   4      200.90      194.48      3.46 o 
   5   3   4       81.16       76.10      2.41 o 
   6   3   4        1.14        0.97      1.43 o 
   7   3   4       10.06        8.36      1.57 o 
   8   3   4        7.96       13.73      2.20 o 
  -9   4   4        4.54        5.80      3.32 o 
  -8   4   4        0.66        2.95      2.14 o 
  -7   4   4       11.34       12.83      2.46 o 
  -6   4   4      302.69      290.77      8.82 o 
  -5   4   4      179.20      176.29      3.67 o 
  -4   4   4      284.83      280.03      5.66 o 
  -3   4   4      161.43      198.89      2.98 o 
  -2   4   4      125.14      146.10      1.61 o 
  -1   4   4       18.16       22.95      0.58 o 
   0   4   4      303.42      322.68      3.06 o 
   1   4   4     1390.14     1492.88     13.79 o 
   2   4   4       43.46       51.42      1.18 o 
   3   4   4        8.44       12.40      0.86 o 
   4   4   4       98.18       94.20      2.38 o 
   5   4   4      329.20      313.59      5.64 o 
   6   4   4        3.26        3.58      1.28 o 
   7   4   4       23.16       24.37      4.19 o 
   8   4   4        0.64        2.52      2.55 o 
  -9   5   4       10.22        8.80      3.97 o 
  -8   5   4        3.13        5.13      2.78 o 
  -7   5   4       23.44       25.18      3.73 o 
  -6   5   4        3.68        2.19      1.48 o 
  -5   5   4        3.30        1.28      2.19 o 
  -4   5   4       83.82       86.08      2.42 o 
  -3   5   4        0.28        0.47      0.72 o 
  -2   5   4      408.19      397.29      4.14 o 
  -1   5   4       89.33      110.31      1.31 o 
   0   5   4       92.91       87.39      1.33 o 
   1   5   4      149.27      176.10      2.36 o 
   2   5   4       12.64       17.00      0.81 o 
   3   5   4      157.97      142.39      2.36 o 
   4   5   4        1.83        2.03      1.02 o 
   5   5   4       11.71       13.14      1.41 o 
   6   5   4        0.50        0.88      1.22 o 
   7   5   4        1.97        1.13      2.20 o 
   8   5   4        1.84        2.79      1.98 o 
  -9   6   4        0.02       -2.66      2.66 o 
  -8   6   4        2.18        5.58      3.09 o 
  -7   6   4        1.02       -0.77      1.76 o 
  -6   6   4       24.95       23.89      2.03 o 
  -5   6   4       19.34       16.62      2.27 o 
  -4   6   4      451.48      433.88     10.17 o 
  -3   6   4       66.66       73.05      1.40 o 
  -2   6   4       90.32       91.53      1.57 o 
  -1   6   4      439.88      408.54      3.71 o 
   0   6   4       16.21       18.82      0.75 o 
   1   6   4      555.47      594.62      6.71 o 
   2   6   4       23.96       24.57      1.12 o 
   3   6   4       17.92       23.37      1.10 o 
   4   6   4      113.22      110.79      2.49 o 
   5   6   4        0.98        0.01      1.02 o 
   6   6   4       74.45       81.21      2.59 o 
   7   6   4       56.88       62.75      3.30 o 
   8   6   4        1.71        5.44      2.13 o 
  -9   7   4        6.95        3.52      3.54 o 
  -8   7   4       15.62       21.63      3.87 o 
  -7   7   4       57.91       55.77      6.33 o 
  -6   7   4        0.00       -0.31      1.72 o 
  -5   7   4       38.72       37.80      2.26 o 
  -4   7   4      226.54      237.36      5.18 o 
  -3   7   4      137.76      139.18      1.95 o 
  -2   7   4        1.76        1.88      0.61 o 
  -1   7   4        5.55        5.04      0.54 o 
   0   7   4      163.20      172.85      2.05 o 
   1   7   4       35.13       34.39      1.06 o 
   2   7   4       14.05       17.36      1.23 o 
   3   7   4      463.67      434.65      5.46 o 
   4   7   4      215.13      209.54      3.59 o 
   5   7   4        2.13        1.90      1.13 o 
   6   7   4        0.02        0.04      2.08 o 
   7   7   4       42.83       49.19      3.15 o 
   8   7   4        1.30       -2.11      2.11 o 
  -9   8   4        0.25        0.73      3.41 o 
  -8   8   4        3.03        3.37      3.22 o 
  -7   8   4        7.14        9.70      2.61 o 
  -6   8   4        1.48        3.32      1.58 o 
  -5   8   4       80.78       71.59      3.05 o 
  -4   8   4       10.40       13.18      1.12 o 
  -3   8   4       46.98       54.96      1.33 o 
  -2   8   4       15.59       19.86      0.92 o 
  -1   8   4      347.84      330.23      3.62 o 
   0   8   4       39.30       39.58      1.31 o 
   1   8   4        8.37        5.91      0.78 o 
   2   8   4       18.98       21.34      1.38 o 
   3   8   4       65.54       73.75      1.97 o 
   4   8   4       25.76       23.56      1.38 o 
   5   8   4       32.84       32.79      1.80 o 
   6   8   4        0.24        0.63      1.55 o 
   7   8   4        0.03       -1.91      1.91 o 
  -8   9   4        0.85        4.92      3.43 o 
  -7   9   4       30.02       32.41      3.39 o 
  -6   9   4       33.49       34.23      2.52 o 
  -5   9   4       19.69       20.73      2.04 o 
  -4   9   4       81.95       68.45      1.77 o 
  -3   9   4       25.52       19.95      1.11 o 
  -2   9   4       34.52       36.55      1.30 o 
  -1   9   4       76.33       73.18      1.51 o 
   0   9   4        2.78        6.02      0.75 o 
   1   9   4        1.90       -0.42      0.76 o 
   2   9   4       22.74       23.53      1.77 o 
   3   9   4      230.05      233.57      3.93 o 
   4   9   4        2.49        2.16      1.04 o 
   5   9   4        9.50        8.56      1.39 o 
   6   9   4       23.50       26.79      2.26 o 
   7   9   4       18.62       23.13      5.33 o 
  -8  10   4        0.67        0.81      3.22 o 
  -7  10   4        2.42        1.43      4.60 o 
  -6  10   4        9.89        7.98      1.95 o 
  -5  10   4        1.92        2.29      1.26 o 
  -4  10   4       50.05       61.02      2.01 o 
  -3  10   4        1.81        0.07      0.89 o 
  -2  10   4        2.77        2.32      0.94 o 
  -1  10   4       38.69       40.69      1.18 o 
   0  10   4       38.88       41.63      1.22 o 
   1  10   4        5.60        7.66      0.93 o 
   2  10   4      114.52      108.34      2.62 o 
   3  10   4        0.17        2.81      1.31 o 
   4  10   4        6.97        6.86      1.33 o 
   5  10   4       11.87       12.20      1.88 o 
   6  10   4       45.34       53.49      2.86 o 
   7  10   4       10.09       10.08      2.23 o 
  -8  11   4        2.17        0.96      3.20 o 
  -7  11   4       12.35       16.30      3.14 o 
  -6  11   4        4.51        4.12      1.42 o 
  -5  11   4        5.50        6.02      1.64 o 
  -4  11   4      151.77      153.02      3.25 o 
  -3  11   4       48.57       54.31      2.09 o 
  -2  11   4        0.95        0.45      0.96 o 
  -1  11   4       45.80       43.95      1.38 o 
   0  11   4       40.78       43.72      1.24 o 
   1  11   4        5.76        5.90      1.00 o 
   2  11   4       25.45       28.57      1.83 o 
   3  11   4       63.72       61.19      2.42 o 
   4  11   4       35.51       37.20      2.01 o 
   5  11   4        1.75       -0.46      1.61 o 
   6  11   4       17.54       18.81      2.33 o 
   7  11   4        0.12       -1.37      2.00 o 
  -8  12   4        2.19       -1.83      1.95 o 
  -7  12   4        2.58        3.17      1.78 o 
  -6  12   4        7.91        3.39      1.56 o 
  -5  12   4        1.00       -1.55      1.55 o 
  -4  12   4        6.68        3.99      1.25 o 
  -3  12   4       10.60       10.14      1.12 o 
  -2  12   4        0.12       -0.43      0.90 o 
  -1  12   4       35.45       36.14      1.42 o 
   0  12   4        2.17        3.47      0.96 o 
   1  12   4        9.26       11.95      1.08 o 
   2  12   4       88.54       88.08      2.36 o 
   3  12   4       12.99       14.06      1.52 o 
   4  12   4        4.96        6.00      1.45 o 
   5  12   4        0.12       -0.80      1.76 o 
   6  12   4        2.64        0.65      1.99 o 
  -7  13   4       12.11       11.80      2.18 o 
  -6  13   4        2.70       -1.20      2.17 o 
  -5  13   4       34.54       28.31      2.41 o 
  -4  13   4       14.82       17.48      1.60 o 
  -3  13   4        2.55        3.34      1.17 o 
  -2  13   4        0.36        0.58      1.01 o 
  -1  13   4       35.55       37.02      2.26 o 
   0  13   4        4.56        5.32      1.11 o 
   1  13   4       11.96       11.15      1.18 o 
   2  13   4       18.59       21.89      1.53 o 
   3  13   4       30.52       31.14      2.09 o 
   4  13   4        5.06        5.49      1.84 o 
   5  13   4        6.75        3.50      1.99 o 
   6  13   4        1.04        0.73      2.48 o 
  -7  14   4        4.76        3.16      2.67 o 
  -6  14   4        0.31       -1.23      1.85 o 
  -5  14   4        1.71        2.12      1.60 o 
  -4  14   4        2.79        2.42      1.36 o 
  -3  14   4        2.55        1.50      1.34 o 
  -2  14   4       21.89       24.45      1.49 o 
  -1  14   4        1.07        1.87      1.22 o 
   0  14   4        9.44       11.08      1.28 o 
   1  14   4        0.04       -0.76      1.24 o 
   2  14   4       75.36       89.92      2.84 o 
   3  14   4        1.89       -0.16      1.51 o 
   4  14   4        0.62        0.13      1.61 o 
   5  14   4       11.79       12.23      2.03 o 
  -6  15   4        0.02       -1.98      1.98 o 
  -5  15   4        5.43        8.22      2.77 o 
  -4  15   4       12.41       12.07      1.66 o 
  -3  15   4        9.06        9.92      1.60 o 
  -2  15   4        0.38        0.46      1.14 o 
  -1  15   4       27.80       30.97      1.82 o 
   0  15   4        5.22        3.92      1.19 o 
   1  15   4        0.46        0.46      1.49 o 
   2  15   4        7.62        7.18      1.65 o 
   3  15   4        6.52       10.35      2.06 o 
   4  15   4        0.41        3.37      2.01 o 
   5  15   4        3.11        0.85      2.51 o 
  -5  16   4        6.35        8.92      1.83 o 
  -4  16   4        6.60        4.79      1.67 o 
  -3  16   4        2.89        3.42      1.84 o 
  -2  16   4        0.66       -0.56      1.67 o 
  -1  16   4        0.18        0.95      1.34 o 
   0  16   4        9.46       13.53      1.39 o 
   1  16   4        0.53       -1.51      1.51 o 
   2  16   4       35.33       38.46      2.85 o 
   3  16   4        2.08        1.21      1.94 o 
   4  16   4        0.15       -2.34      2.34 o 
  -5  17   4        3.44        6.61      2.02 o 
  -4  17   4        1.82        0.91      1.99 o 
  -3  17   4        0.26        1.27      1.62 o 
  -2  17   4        0.02       -0.32      1.61 o 
  -1  17   4       14.62       18.18      1.77 o 
   0  17   4        0.12        0.99      1.22 o 
   1  17   4       10.24       10.11      1.89 o 
   2  17   4        0.43        0.61      1.78 o 
   3  17   4        3.81        4.80      2.60 o 
  -4  18   4        1.54        1.95      1.94 o 
  -3  18   4        5.70        3.69      1.82 o 
  -2  18   4       16.11       21.17      2.21 o 
  -1  18   4        0.21        2.47      1.72 o 
   0  18   4        0.16        0.87      1.77 o 
   1  18   4        7.37        7.04      1.95 o 
   2  18   4        7.28        5.99      2.02 o 
  -2  19   4        2.19        4.02      2.44 o 
  -1  19   4        0.62        1.43      2.18 o 
   0  19   4        0.99        2.10      1.90 o 
   1  19   4        0.56        1.92      2.12 o 
 -10   1   5        0.50       -1.12      2.52 o 
  -9   1   5        0.80        2.06      2.85 o 
  -8   1   5        3.17        0.44      2.38 o 
  -7   1   5      124.74      131.18      5.68 o 
  -6   1   5      417.09      403.56     11.03 o 
  -5   1   5        7.59        8.98      1.62 o 
  -4   1   5       26.74       28.98      1.79 o 
  -3   1   5      335.45      365.75      4.56 o 
  -2   1   5      204.22      253.91      2.51 o 
  -1   1   5      437.58      483.08      4.69 o 
   0   1   5      603.79      701.76      6.72 o 
   1   1   5       88.22       84.94      1.71 o 
   2   1   5       55.40       44.43      1.02 o 
   3   1   5      231.42      229.18      3.19 o 
   4   1   5      822.64      768.01      9.41 o 
   5   1   5      276.55      257.56      4.11 o 
   6   1   5        0.00        1.78      1.38 o 
   7   1   5        0.85        1.84      1.54 o 
   8   1   5       19.04       20.70      2.24 o 
  -9   2   5        7.42        5.64      3.13 o 
  -8   2   5        4.57        4.94      2.19 o 
  -7   2   5       37.86       38.72      3.36 o 
  -6   2   5       32.66       26.87      1.74 o 
  -5   2   5      483.51      450.78     11.50 o 
  -4   2   5      469.40      530.15      9.61 o 
  -3   2   5     1320.45     1517.00     17.14 o 
  -2   2   5      646.51      756.69      8.76 o 
  -1   2   5       33.50       44.48      0.82 o 
   0   2   5      338.92      407.61      4.17 o 
   1   2   5     1175.58     1323.07     13.00 o 
   2   2   5       20.43       33.05      1.03 o 
   3   2   5      282.29      285.14      3.77 o 
   4   2   5        2.99        2.75      1.11 o 
   5   2   5       16.65       14.65      1.64 o 
   6   2   5       44.84       46.37      2.29 o 
   7   2   5       58.60       65.30      2.83 o 
   8   2   5       24.37       28.97      3.56 o 
  -9   3   5        0.36       -0.02      2.31 o 
  -8   3   5        1.91        3.33      2.18 o 
  -7   3   5        9.70        9.72      2.32 o 
  -6   3   5      110.75       96.96      5.56 o 
  -5   3   5        5.26        6.90      1.72 o 
  -4   3   5       48.10       45.89      1.64 o 
  -3   3   5        3.19        2.39      0.62 o 
  -2   3   5       61.96       66.53      1.19 o 
  -1   3   5       24.57       30.07      0.67 o 
   0   3   5      488.15      499.09      4.99 o 
   1   3   5      285.70      307.97      3.51 o 
   2   3   5        7.17        9.04      0.66 o 
   3   3   5      105.71      116.44      2.18 o 
   4   3   5      854.42      788.22      8.96 o 
   5   3   5       47.38       45.38      1.58 o 
   6   3   5        1.20        2.46      2.53 o 
   7   3   5        8.10       10.11      1.75 o 
   8   3   5        1.03        3.95      1.85 o 
  -9   4   5        0.43       -1.09      2.33 o 
  -8   4   5       17.32       19.02      3.08 o 
  -7   4   5        0.00        0.03      1.89 o 
  -6   4   5       31.13       32.22      3.84 o 
  -5   4   5      262.61      274.36      5.00 o 
  -4   4   5       48.11       47.03      1.76 o 
  -3   4   5       52.44       54.88      1.09 o 
  -2   4   5      215.23      220.81      2.43 o 
  -1   4   5      538.70      566.10      5.49 o 
   0   4   5       71.15       69.11      1.32 o 
   1   4   5       37.04       37.11      1.11 o 
   2   4   5      335.22      330.45      3.68 o 
   3   4   5      323.69      325.14      3.94 o 
   4   4   5       25.06       31.97      1.36 o 
   5   4   5        0.01       -0.92      0.92 o 
   6   4   5      191.37      192.43      3.99 o 
   7   4   5        0.49        0.94      1.56 o 
   8   4   5        4.46        4.20      2.53 o 
  -9   5   5        0.36       -2.21      2.21 o 
  -8   5   5        9.90       15.05      5.87 o 
  -7   5   5       71.19       66.81      3.24 o 
  -6   5   5      330.61      314.18      7.07 o 
  -5   5   5      103.95      112.30      3.54 o 
  -4   5   5        0.39        1.24      1.12 o 
  -3   5   5       29.68       32.10      0.90 o 
  -2   5   5     1046.14     1074.40     10.47 o 
  -1   5   5       10.20       11.70      0.67 o 
   0   5   5      197.19      230.18      2.70 o 
   1   5   5      100.04       95.26      1.62 o 
   2   5   5        0.07        0.58      0.57 o 
   3   5   5      353.60      346.87      4.22 o 
   4   5   5      176.68      181.29      2.71 o 
   5   5   5      119.18      100.92      2.66 o 
   6   5   5       32.02       38.84      2.03 o 
   7   5   5        0.39        2.55      1.65 o 
   8   5   5        7.39        9.70      2.06 o 
  -9   6   5        6.98        8.61      4.03 o 
  -8   6   5        1.81       -0.34      2.71 o 
  -7   6   5       19.00       17.77      2.21 o 
  -6   6   5       30.01       31.24      2.31 o 
  -5   6   5       47.19       42.13      1.66 o 
  -4   6   5      125.32      137.86      6.72 o 
  -3   6   5      135.88      151.85      2.79 o 
  -2   6   5        1.14        3.08      0.68 o 
  -1   6   5        3.10        3.38      0.54 o 
   0   6   5        1.96        0.95      0.54 o 
   1   6   5      318.26      336.00      4.04 o 
   2   6   5      150.85      151.80      2.28 o 
   3   6   5      251.88      230.67      3.43 o 
   4   6   5      105.97       99.16      2.20 o 
   5   6   5      108.81      103.36      2.91 o 
   6   6   5        0.69        2.90      1.59 o 
   7   6   5       39.46       41.27      2.32 o 
  -9   7   5        0.58        2.15      3.26 o 
  -8   7   5        3.52        7.84      3.52 o 
  -7   7   5        3.63        3.34      2.12 o 
  -6   7   5        0.16       -1.09      1.77 o 
  -5   7   5        7.01        4.24      1.88 o 
  -4   7   5        2.61        3.34      0.82 o 
  -3   7   5        0.39        1.15      0.69 o 
  -2   7   5       30.87       33.18      1.11 o 
  -1   7   5       99.43      105.09      1.45 o 
   0   7   5      156.27      137.09      1.85 o 
   1   7   5      114.54      117.90      2.09 o 
   2   7   5       10.95       12.44      1.03 o 
   3   7   5        1.37        3.10      0.84 o 
   4   7   5      180.23      164.75      3.59 o 
   5   7   5        2.97        1.96      1.39 o 
   6   7   5        2.94        6.39      1.78 o 
   7   7   5        0.86        4.57      2.87 o 
  -9   8   5        1.95        3.20      3.41 o 
  -8   8   5        9.98       11.53      4.13 o 
  -7   8   5       20.97       17.10      3.97 o 
  -6   8   5      112.94      114.75      3.88 o 
  -5   8   5       73.55       65.94      2.95 o 
  -4   8   5      256.89      247.37      3.26 o 
  -3   8   5       76.03       72.46      1.71 o 
  -2   8   5       50.10       47.85      1.49 o 
  -1   8   5       28.37       34.47      0.94 o 
   0   8   5      152.44      159.40      2.56 o 
   1   8   5       52.83       60.86      1.62 o 
   2   8   5      203.35      202.73      3.61 o 
   3   8   5      100.04      101.06      2.26 o 
   4   8   5        8.21        8.15      1.32 o 
   5   8   5       75.89       73.76      2.69 o 
   6   8   5       34.22       40.66      2.29 o 
   7   8   5       20.91       25.16      2.49 o 
  -8   9   5        0.92        9.83      4.01 o 
  -7   9   5       30.88       32.72      5.22 o 
  -6   9   5       25.21       22.11      2.94 o 
  -5   9   5       84.04       82.79      2.47 o 
  -4   9   5        0.14        0.04      0.97 o 
  -3   9   5       54.40       51.71      1.55 o 
  -2   9   5      117.90      119.33      2.46 o 
  -1   9   5        3.69        5.58      0.69 o 
   0   9   5       16.30       22.63      1.03 o 
   1   9   5        4.02        3.10      0.88 o 
   2   9   5        0.95        1.62      1.22 o 
   3   9   5        3.80        4.53      1.00 o 
   4   9   5       62.51       51.83      2.25 o 
   5   9   5       16.91       21.90      1.89 o 
   6   9   5       18.79       21.80      2.06 o 
   7   9   5        0.00       -1.14      1.98 o 
  -8  10   5        9.50       16.93      4.67 o 
  -7  10   5        5.49        7.14      3.50 o 
  -6  10   5       19.04       19.56      1.63 o 
  -5  10   5       41.38       32.96      1.87 o 
  -4  10   5        0.35        0.54      1.01 o 
  -3  10   5       17.86       19.21      1.16 o 
  -2  10   5        2.59        3.73      1.08 o 
  -1  10   5      158.33      156.23      2.28 o 
   0  10   5       52.65       54.41      1.46 o 
   1  10   5        0.98        5.71      1.45 o 
   2  10   5      211.37      211.97      3.82 o 
   3  10   5      186.08      170.30      3.13 o 
   4  10   5        5.51        4.38      1.49 o 
   5  10   5        1.96        1.95      1.57 o 
   6  10   5       14.30       16.95      3.23 o 
   7  10   5        1.85        2.15      1.90 o 
  -8  11   5        0.30        3.41      3.58 o 
  -7  11   5       28.51       26.57      2.43 o 
  -6  11   5        3.09        5.27      1.59 o 
  -5  11   5        6.49        8.63      1.81 o 
  -4  11   5        0.92        1.36      1.14 o 
  -3  11   5       61.00       59.61      1.74 o 
  -2  11   5        4.14        3.49      1.07 o 
  -1  11   5       35.19       34.75      1.14 o 
   0  11   5       15.77       14.16      1.23 o 
   1  11   5       16.48       16.05      1.14 o 
   2  11   5        0.17        0.60      1.24 o 
   3  11   5        7.19        5.07      1.48 o 
   4  11   5       23.13       24.41      1.96 o 
   5  11   5        0.34        0.64      1.55 o 
   6  11   5        5.38        7.31      1.96 o 
  -7  12   5        0.05        0.29      1.72 o 
  -6  12   5        0.12        1.13      1.63 o 
  -5  12   5       40.79       37.45      2.17 o 
  -4  12   5      102.55      106.74      2.83 o 
  -3  12   5       14.56       14.04      1.29 o 
  -2  12   5       35.52       31.93      2.16 o 
  -1  12   5      114.32      109.72      2.63 o 
   0  12   5        8.17        6.73      1.04 o 
   1  12   5        7.86       10.17      1.19 o 
   2  12   5       74.95       81.08      2.59 o 
   3  12   5       17.01       16.42      1.66 o 
   4  12   5        0.13       -0.04      1.51 o 
   5  12   5        3.25        0.48      1.69 o 
   6  12   5       15.09       12.53      2.15 o 
  -7  13   5        1.41        2.31      1.91 o 
  -6  13   5        0.15        0.67      1.81 o 
  -5  13   5       16.50       19.11      1.54 o 
  -4  13   5        5.23        6.17      1.37 o 
  -3  13   5        6.45        5.91      1.36 o 
  -2  13   5       13.80       15.25      1.41 o 
  -1  13   5        2.77        2.97      1.21 o 
   0  13   5        0.10       -0.30      0.96 o 
   1  13   5       36.72       39.56      1.68 o 
   2  13   5       26.23       24.50      1.99 o 
   3  13   5        1.30        1.34      1.40 o 
   4  13   5        0.16       -0.68      1.62 o 
   5  13   5       20.56       27.45      2.37 o 
  -7  14   5        0.71        1.25      2.07 o 
  -6  14   5        1.10        0.83      1.98 o 
  -5  14   5        0.44        2.58      1.43 o 
  -4  14   5        0.85        2.15      1.83 o 
  -3  14   5        8.20        7.65      1.45 o 
  -2  14   5        6.99        7.09      1.35 o 
  -1  14   5        1.44       -0.36      1.20 o 
   0  14   5        2.34        3.81      1.18 o 
   1  14   5       24.24       22.96      1.73 o 
   2  14   5       28.33       25.04      2.06 o 
   3  14   5       17.26       14.90      1.96 o 
   4  14   5        2.21        3.45      2.03 o 
   5  14   5        1.11        2.00      1.93 o 
  -6  15   5        0.29       -1.99      1.99 o 
  -5  15   5        0.91        1.45      1.53 o 
  -4  15   5        7.98        8.37      1.58 o 
  -3  15   5       30.58       31.03      2.00 o 
  -2  15   5       24.12       24.00      2.15 o 
  -1  15   5        3.08        2.23      1.31 o 
   0  15   5        0.55        0.47      1.13 o 
   1  15   5       32.54       38.70      2.07 o 
   2  15   5        9.40        9.83      1.86 o 
   3  15   5        1.99        1.36      1.96 o 
   4  15   5        3.94        0.67      2.13 o 
  -5  16   5        0.56        0.12      1.58 o 
  -4  16   5       19.77       19.06      2.13 o 
  -3  16   5        1.31        2.16      1.53 o 
  -2  16   5       31.28       35.13      3.13 o 
  -1  16   5        8.96        4.46      1.44 o 
   0  16   5       31.64       37.52      1.77 o 
   1  16   5        2.39        1.66      1.65 o 
   2  16   5        4.65        4.95      2.22 o 
   3  16   5        0.83        1.64      2.06 o 
   4  16   5        0.76       -3.05      4.67 o 
  -4  17   5        0.18        3.30      2.32 o 
  -3  17   5        9.66       14.66      2.24 o 
  -2  17   5        2.28        6.03      1.78 o 
  -1  17   5        0.66       -0.44      1.43 o 
   0  17   5        3.79        6.50      2.07 o 
   1  17   5       18.26       24.93      2.27 o 
   2  17   5        4.25        5.47      1.96 o 
   3  17   5        0.53        0.95      6.18 o 
  -3  18   5        0.25        1.61      3.15 o 
  -2  18   5        0.45        0.42      2.24 o 
  -1  18   5        0.23       -1.63      1.63 o 
   0  18   5        0.01       -1.83      2.05 o 
   1  18   5        7.98        5.31      3.64 o 
   2  18   5        0.98       -2.63      2.63 o 
  -9   0   6        2.89        6.82      3.79 o 
  -8   0   6        0.40       -0.13      2.62 o 
  -7   0   6       26.07       17.46      3.65 o 
  -6   0   6       27.18       16.26      3.26 o 
  -5   0   6      220.63      200.43      8.88 o 
  -4   0   6      211.18      213.55      4.28 o 
  -3   0   6       98.95      104.94      3.38 o 
  -2   0   6     1933.58     1942.98     37.91 o 
  -1   0   6      904.23      965.00     12.10 o 
   0   0   6      363.56      351.53      6.53 o 
   1   0   6       86.96      105.68      2.15 o 
   2   0   6       62.96       62.61      1.71 o 
   3   0   6      991.11      905.77     13.24 o 
   4   0   6        0.08       -1.45      1.45 o 
   5   0   6      114.72      110.03      3.86 o 
   6   0   6       54.25       57.95      3.73 o 
   7   0   6        0.06       -0.22      2.34 o 
  -9   1   6        6.94        8.72      2.82 o 
  -8   1   6        0.90        1.54      1.96 o 
  -7   1   6        2.29        4.87      1.97 o 
  -6   1   6       88.46       77.02      4.15 o 
  -5   1   6       34.03       32.34      1.41 o 
  -4   1   6        1.95        4.12      0.92 o 
  -3   1   6        0.54       -0.85      0.85 o 
  -2   1   6       32.31       33.00      0.91 o 
  -1   1   6      422.85      435.93      3.96 o 
   0   1   6      103.84      110.10      2.31 o 
   1   1   6      142.24      158.86      2.34 o 
   2   1   6        8.31       11.03      0.88 o 
   3   1   6      109.11       91.50      2.37 o 
   4   1   6      135.88      133.65      2.85 o 
   5   1   6       59.08       61.91      2.11 o 
   6   1   6        7.73        8.31      1.63 o 
   7   1   6       14.28       14.45      2.47 o 
  -9   2   6        0.02        2.68      2.45 o 
  -8   2   6        0.62        2.29      2.35 o 
  -7   2   6        5.88        5.00      2.02 o 
  -6   2   6       19.43       19.33      2.49 o 
  -5   2   6       61.69       60.46      2.55 o 
  -4   2   6       93.75       88.65      1.92 o 
  -3   2   6       39.94       37.77      1.31 o 
  -2   2   6      522.39      553.25      5.75 o 
  -1   2   6      173.96      170.50      2.10 o 
   0   2   6      173.22      195.59      2.57 o 
   1   2   6        3.97        3.08      0.79 o 
   2   2   6        1.56        1.42      0.75 o 
   3   2   6        3.95        3.69      0.93 o 
   4   2   6      114.86      113.65      2.66 o 
   5   2   6      101.39       99.16      2.61 o 
   6   2   6       16.38       16.67      1.84 o 
   7   2   6        5.38        5.89      1.84 o 
  -9   3   6        8.50       12.15      3.11 o 
  -8   3   6        2.97        4.70      2.35 o 
  -7   3   6        1.12        1.75      1.94 o 
  -6   3   6      206.93      206.07      7.09 o 
  -5   3   6       57.25       56.31      2.24 o 
  -4   3   6        0.81        0.70      0.75 o 
  -3   3   6        2.26        5.22      0.62 o 
  -2   3   6       24.20       28.27      1.43 o 
  -1   3   6      690.67      719.52      6.22 o 
   0   3   6        0.28        3.36      0.69 o 
   1   3   6        1.71        1.37      0.72 o 
   2   3   6      101.00       89.02      1.80 o 
   3   3   6        3.07        4.37      1.05 o 
   4   3   6       68.96       64.18      2.15 o 
   5   3   6       28.50       26.82      1.64 o 
   6   3   6        3.33        4.26      1.57 o 
   7   3   6        5.48        3.26      1.82 o 
  -9   4   6        7.58        4.92      3.20 o 
  -8   4   6        3.78        2.91      2.15 o 
  -7   4   6       91.02       88.94      5.16 o 
  -6   4   6        1.05       -0.22      1.20 o 
  -5   4   6       33.21       29.23      1.87 o 
  -4   4   6        8.87        7.87      0.91 o 
  -3   4   6      211.10      205.02      2.76 o 
  -2   4   6        0.82        0.50      0.55 o 
  -1   4   6        0.23        0.38      0.54 o 
   0   4   6      601.07      607.25      6.41 o 
   1   4   6       16.89       21.32      1.46 o 
   2   4   6       10.17        9.44      0.83 o 
   3   4   6       52.89       53.21      1.71 o 
   4   4   6      183.73      165.17      3.23 o 
   5   4   6        4.02        7.64      1.45 o 
   6   4   6       18.97       22.59      1.83 o 
   7   4   6        4.89        2.89      1.81 o 
  -9   5   6        0.21       -0.67      3.87 o 
  -8   5   6        0.13       -1.98      1.98 o 
  -7   5   6        1.92       -0.46      1.96 o 
  -6   5   6        0.63       -1.23      1.23 o 
  -5   5   6        0.82       -0.32      1.17 o 
  -4   5   6       16.86       16.32      1.08 o 
  -3   5   6       23.03       27.90      1.11 o 
  -2   5   6       52.92       54.45      1.25 o 
  -1   5   6       35.68       45.90      1.30 o 
   0   5   6       37.26       37.00      1.18 o 
   1   5   6       48.34       44.45      1.28 o 
   2   5   6        8.13        6.14      0.68 o 
   3   5   6      437.62      396.51      5.24 o 
   4   5   6        7.61       11.61      1.23 o 
   5   5   6      195.79      187.79      4.00 o 
   6   5   6        3.73        4.95      1.50 o 
   7   5   6        6.27        6.89      1.97 o 
  -9   6   6       10.24       14.39      4.50 o 
  -8   6   6        8.96        7.49      2.71 o 
  -7   6   6       13.67       10.52      2.63 o 
  -6   6   6        0.64        2.33      1.95 o 
  -5   6   6       67.96       69.66      2.83 o 
  -4   6   6       88.71       80.21      1.71 o 
  -3   6   6      101.26      105.99      2.13 o 
  -2   6   6       67.85       86.41      1.54 o 
  -1   6   6      218.12      217.57      2.97 o 
   0   6   6       24.90       20.16      0.90 o 
   1   6   6       29.69       43.04      1.29 o 
   2   6   6        7.15        9.27      0.94 o 
   3   6   6      286.14      271.83      4.07 o 
   4   6   6        2.59        3.00      1.09 o 
   5   6   6        7.21        9.82      1.43 o 
   6   6   6        1.20        2.48      1.34 o 
   7   6   6        0.43        0.63      2.04 o 
  -9   7   6        0.17        3.54      3.79 o 
  -8   7   6        0.55        4.20      3.28 o 
  -7   7   6        1.05        0.68      2.69 o 
  -6   7   6       76.02       77.83      6.52 o 
  -5   7   6       35.92       36.65      2.59 o 
  -4   7   6        0.00        0.01      0.73 o 
  -3   7   6       45.07       53.41      1.53 o 
  -2   7   6       73.83       65.35      2.07 o 
  -1   7   6       50.64       48.27      1.17 o 
   0   7   6       13.32       11.62      0.88 o 
   1   7   6      105.20      103.70      1.92 o 
   2   7   6       51.80       50.24      1.70 o 
   3   7   6       70.75       69.67      2.08 o 
   4   7   6       41.34       44.39      1.78 o 
   5   7   6       21.18       19.23      1.65 o 
   6   7   6        6.23        6.68      1.52 o 
   7   7   6        0.08        1.70      1.66 o 
  -9   8   6        0.27       -0.40      3.33 o 
  -8   8   6        9.78       12.79      4.26 o 
  -7   8   6        1.02        2.60      3.16 o 
  -6   8   6       16.62       13.46      2.50 o 
  -5   8   6        0.02        1.37      1.20 o 
  -4   8   6       12.91       13.46      1.18 o 
  -3   8   6       72.18       70.17      1.87 o 
  -2   8   6        0.43        0.79      0.85 o 
  -1   8   6      193.15      196.61      2.40 o 
   0   8   6       12.55       14.16      0.92 o 
   1   8   6       91.21       98.45      2.13 o 
   2   8   6       45.85       43.29      1.40 o 
   3   8   6        0.00       -0.14      1.20 o 
   4   8   6       16.35       18.19      2.66 o 
   5   8   6        6.11        6.15      1.61 o 
   6   8   6       34.94       43.39      2.25 o 
   7   8   6        0.28       -0.29      1.69 o 
  -8   9   6        1.86        5.33      3.82 o 
  -7   9   6        0.25        2.34      3.28 o 
  -6   9   6       19.02       18.28      1.71 o 
  -5   9   6       27.73       27.59      2.10 o 
  -4   9   6        5.99        6.63      1.04 o 
  -3   9   6       17.42       16.96      1.19 o 
  -2   9   6        6.34        7.90      1.13 o 
  -1   9   6      126.57      125.36      2.17 o 
   0   9   6        3.66        2.92      0.81 o 
   1   9   6        0.00       -0.40      0.87 o 
   2   9   6      136.95      134.44      3.03 o 
   3   9   6       89.41       97.82      2.74 o 
   4   9   6       22.79       21.52      1.93 o 
   5   9   6       12.57        9.15      1.80 o 
   6   9   6       12.47       11.59      1.75 o 
  -8  10   6        4.33        6.24      3.96 o 
  -7  10   6        0.06       -1.56      1.56 o 
  -6  10   6        0.74        0.45      1.44 o 
  -5  10   6       18.06       15.79      1.63 o 
  -4  10   6       19.82       21.86      1.41 o 
  -3  10   6       35.43       32.84      1.65 o 
  -2  10   6       52.46       54.25      1.85 o 
  -1  10   6       24.89       22.51      1.10 o 
   0  10   6        0.21        0.20      0.84 o 
   1  10   6        0.01        2.48      1.02 o 
   2  10   6        1.20        2.65      1.28 o 
   3  10   6       21.62       24.21      1.75 o 
   4  10   6       11.85        6.80      1.62 o 
   5  10   6        0.72       -0.14      1.86 o 
   6  10   6        0.31       -0.34      1.82 o 
  -8  11   6        2.64        4.07      3.73 o 
  -7  11   6        3.51        3.17      2.04 o 
  -6  11   6        0.39        0.64      1.52 o 
  -5  11   6       14.65       11.87      2.53 o 
  -4  11   6        8.64        8.82      1.26 o 
  -3  11   6        3.37        5.09      1.21 o 
  -2  11   6       42.49       44.16      1.74 o 
  -1  11   6        7.89        8.20      1.19 o 
   0  11   6        1.35        0.38      0.85 o 
   1  11   6       37.81       37.59      1.60 o 
   2  11   6       28.72       28.03      1.80 o 
   3  11   6       18.81       15.27      1.64 o 
   4  11   6        4.94        3.80      1.64 o 
   5  11   6       12.90       11.95      2.00 o 
   6  11   6        0.77        1.09      1.93 o 
  -7  12   6        0.21        1.91      1.83 o 
  -6  12   6        3.60        1.52      1.73 o 
  -5  12   6       18.03       16.97      1.48 o 
  -4  12   6       14.06       15.60      1.55 o 
  -3  12   6        0.69        2.27      1.24 o 
  -2  12   6        4.36        4.46      1.18 o 
  -1  12   6       23.10       27.03      1.50 o 
   0  12   6        3.81        5.95      0.99 o 
   1  12   6       30.81       31.53      1.69 o 
   2  12   6       46.46       46.73      4.47 o 
   3  12   6        2.42        1.78      1.88 o 
   4  12   6        0.53        1.23      1.66 o 
   5  12   6        8.01        8.33      2.04 o 
  -7  13   6        4.95        3.48      1.99 o 
  -6  13   6        1.33        1.18      2.19 o 
  -5  13   6       13.10       16.06      1.91 o 
  -4  13   6        0.86        2.13      1.73 o 
  -3  13   6        3.54        4.16      1.54 o 
  -2  13   6        4.91        6.04      1.27 o 
  -1  13   6       12.41       15.22      1.46 o 
   0  13   6       10.24       11.55      1.30 o 
   1  13   6        1.69        1.46      1.14 o 
   2  13   6       67.19       68.16      2.81 o 
   3  13   6        7.08        7.00      1.79 o 
   4  13   6        4.10        2.95      2.06 o 
   5  13   6        6.06        5.18      2.03 o 
  -6  14   6        0.00       -1.05      1.90 o 
  -5  14   6        0.48        2.07      1.45 o 
  -4  14   6        6.94        7.60      1.71 o 
  -3  14   6        3.55        1.82      1.84 o 
  -2  14   6        3.95        5.58      1.49 o 
  -1  14   6        0.10       -1.19      1.19 o 
   0  14   6        0.20        0.51      1.15 o 
   1  14   6        0.18       -0.05      1.33 o 
   2  14   6        0.38        2.33      1.68 o 
   3  14   6        6.82        5.93      1.92 o 
   4  14   6        3.14        0.66      2.11 o 
  -6  15   6        1.49        2.84      2.21 o 
  -5  15   6        2.09        3.30      1.61 o 
  -4  15   6        6.88        5.36      1.79 o 
  -3  15   6        0.50        0.46      1.96 o 
  -2  15   6        0.71       -0.49      1.40 o 
  -1  15   6        0.00       -0.46      1.27 o 
   0  15   6        1.00        0.40      1.36 o 
   1  15   6        0.07        0.65      1.45 o 
   2  15   6       13.53       13.01      2.03 o 
   3  15   6        1.51       -0.35      2.09 o 
   4  15   6        1.23        0.09      2.50 o 
  -5  16   6        5.78        7.32      1.93 o 
  -4  16   6        7.51        2.26      2.13 o 
  -3  16   6        4.04        4.11      2.17 o 
  -2  16   6        2.20        1.79      1.56 o 
  -1  16   6        1.25        2.77      1.44 o 
   0  16   6        1.15        0.83      1.37 o 
   1  16   6        6.80        4.44      1.98 o 
   2  16   6        6.56        6.93      1.99 o 
   3  16   6        1.57        1.94      2.18 o 
  -4  17   6        1.25       -0.98      2.06 o 
  -3  17   6        0.87        3.77      2.29 o 
  -2  17   6        3.85        4.04      1.99 o 
  -1  17   6        0.67        0.95      2.27 o 
   0  17   6        1.69        2.42      1.64 o 
   1  17   6        6.00        3.19      1.90 o 
   2  17   6        1.13       -0.96      3.12 o 
  -2  18   6        1.35        1.67      4.16 o 
  -1  18   6        0.67        4.30      2.08 o 
   0  18   6        0.74        1.42      2.13 o 
  -9   1   7        0.00        0.80      3.12 o 
  -8   1   7        0.33       -1.22      1.80 o 
  -7   1   7        5.73        3.41      1.99 o 
  -6   1   7        0.22        0.65      1.58 o 
  -5   1   7        0.49       -0.79      1.12 o 
  -4   1   7       13.37       17.02      1.41 o 
  -3   1   7       94.19      103.55      2.10 o 
  -2   1   7      162.29      172.87      2.51 o 
  -1   1   7        6.75        5.00      0.50 o 
   0   1   7       10.15       14.23      0.98 o 
   1   1   7       45.12       46.88      1.65 o 
   2   1   7      151.03      138.00      3.83 o 
   3   1   7      257.09      240.06      3.59 o 
   4   1   7        0.21        1.33      1.23 o 
   5   1   7        2.42        2.97      1.25 o 
   6   1   7        0.79        1.81      2.26 o 
   7   1   7        0.07        1.92      1.85 o 
  -9   2   7        9.01        7.40      3.94 o 
  -8   2   7        0.71        1.84      2.16 o 
  -7   2   7        1.13       -1.23      2.03 o 
  -6   2   7        2.23        0.39      1.58 o 
  -5   2   7        5.86        4.57      2.18 o 
  -4   2   7      114.81      123.81      2.95 o 
  -3   2   7      111.73      113.57      2.15 o 
  -2   2   7        7.23        6.10      0.64 o 
  -1   2   7       35.09       29.51      0.90 o 
   0   2   7      164.60      178.68      2.74 o 
   1   2   7       10.63        9.19      0.95 o 
   2   2   7        6.22        4.46      0.94 o 
   3   2   7        1.10        1.85      0.89 o 
   4   2   7      458.60      422.02      6.12 o 
   5   2   7        0.88        1.62      1.23 o 
   6   2   7        4.69        2.56      1.90 o 
   7   2   7        1.82       -1.78      1.78 o 
  -9   3   7        1.13        0.08      4.24 o 
  -8   3   7        5.59        7.14      2.50 o 
  -7   3   7        2.21        0.93      1.97 o 
  -6   3   7        6.26        6.39      2.00 o 
  -5   3   7        0.00        0.62      1.20 o 
  -4   3   7       27.21       29.18      2.38 o 
  -3   3   7      145.79      162.00      2.19 o 
  -2   3   7        0.59       -0.58      0.58 o 
  -1   3   7        0.12        0.92      0.51 o 
   0   3   7       14.47       12.74      1.07 o 
   1   3   7       48.02       44.82      1.40 o 
   2   3   7       20.72       19.37      1.17 o 
   3   3   7        2.64        0.98      1.14 o 
   4   3   7      125.03      126.47      2.97 o 
   5   3   7        2.34        2.20      1.28 o 
   6   3   7        2.71        2.08      1.49 o 
   7   3   7        8.60        7.21      2.06 o 
  -9   4   7        5.53        5.63      2.93 o 
  -8   4   7        0.13        2.48      2.80 o 
  -7   4   7        3.88        1.26      2.55 o 
  -6   4   7        1.47        1.26      1.75 o 
  -5   4   7       35.81       36.92      2.08 o 
  -4   4   7      163.40      159.16      3.04 o 
  -3   4   7      125.25      121.63      1.95 o 
  -2   4   7        0.03       -0.68      0.84 o 
  -1   4   7      135.18      146.60      2.22 o 
   0   4   7       28.98       29.73      1.27 o 
   1   4   7       19.41       19.05      1.12 o 
   2   4   7       10.38        7.34      0.90 o 
   3   4   7      176.62      177.80      3.39 o 
   4   4   7        1.05        0.39      1.17 o 
   5   4   7        8.14        8.23      1.57 o 
   6   4   7        4.95        3.38      1.54 o 
   7   4   7        0.00       -0.41      1.91 o 
  -9   5   7        1.53        1.58      2.58 o 
  -8   5   7        4.79        5.18      2.51 o 
  -7   5   7        0.62       -0.34      1.97 o 
  -6   5   7        0.01        0.05      1.75 o 
  -5   5   7       32.23       29.07      2.84 o 
  -4   5   7        4.49        4.66      1.06 o 
  -3   5   7       47.71       41.53      2.20 o 
  -2   5   7       12.73       13.87      1.11 o 
  -1   5   7       14.03       18.53      0.96 o 
   0   5   7        0.63        1.05      0.90 o 
   1   5   7        6.78        8.61      0.99 o 
   2   5   7       11.79       13.72      1.85 o 
   3   5   7       69.30       59.09      1.93 o 
   4   5   7        0.00       -1.08      1.08 o 
   5   5   7       51.23       54.47      2.23 o 
   6   5   7        0.08        2.44      1.39 o 
   7   5   7        2.35        3.03      1.76 o 
  -9   6   7        0.45        3.64      3.60 o 
  -8   6   7        0.18       -0.94      3.89 o 
  -7   6   7       11.51       10.99      2.69 o 
  -6   6   7        1.41        0.64      1.10 o 
  -5   6   7       21.88       24.57      2.78 o 
  -4   6   7      126.76      122.80      3.59 o 
  -3   6   7       37.99       45.26      1.83 o 
  -2   6   7       57.69       59.34      1.50 o 
  -1   6   7        1.21        1.41      0.65 o 
   0   6   7       18.09       15.90      1.29 o 
   1   6   7        0.16        0.78      0.84 o 
   2   6   7       16.51       18.83      1.56 o 
   3   6   7       73.57       68.38      2.10 o 
   4   6   7        0.17       -0.35      1.12 o 
   5   6   7       64.98       69.91      2.51 o 
   6   6   7        0.43        2.16      1.50 o 
   7   6   7        4.18        3.47      2.07 o 
  -9   7   7        0.27       -0.41      3.54 o 
  -8   7   7       21.98       28.71      5.26 o 
  -7   7   7        1.99        2.51      2.98 o 
  -6   7   7        1.34        1.12      1.86 o 
  -5   7   7       77.02       79.00      6.46 o 
  -4   7   7        0.17       -0.42      1.33 o 
  -3   7   7      100.56      102.83      2.72 o 
  -2   7   7       71.53       69.95      1.85 o 
  -1   7   7       20.44       18.50      0.97 o 
   0   7   7        4.21        5.73      0.95 o 
   1   7   7        7.11        5.31      0.99 o 
   2   7   7       61.39       65.52      1.73 o 
   3   7   7       10.09        9.74      1.24 o 
   4   7   7       35.98       39.53      1.83 o 
   5   7   7        2.97        4.90      1.46 o 
   6   7   7        3.73        8.08      1.71 o 
  -8   8   7        0.23        4.07      3.65 o 
  -7   8   7        0.37        1.81      3.05 o 
  -6   8   7       10.43       10.02      2.34 o 
  -5   8   7        3.25        6.22      3.37 o 
  -4   8   7        3.63        1.97      1.48 o 
  -3   8   7        9.42       11.65      1.37 o 
  -2   8   7       52.35       50.89      1.99 o 
  -1   8   7      146.09      144.98      2.24 o 
   0   8   7       14.13       11.06      0.99 o 
   1   8   7       29.70       30.41      1.32 o 
   2   8   7      152.98      148.25      3.35 o 
   3   8   7        0.71       -1.09      1.09 o 
   4   8   7       39.51       43.06      1.93 o 
   5   8   7        1.21        2.47      1.42 o 
   6   8   7        0.74        1.17      1.53 o 
  -8   9   7        0.00        1.11      3.54 o 
  -7   9   7        0.37        0.39      1.58 o 
  -6   9   7       11.86        9.40      2.32 o 
  -5   9   7        0.59        0.73      1.56 o 
  -4   9   7        2.29        2.43      1.37 o 
  -3   9   7        0.00        1.09      0.95 o 
  -2   9   7       16.00       19.41      1.38 o 
  -1   9   7       27.13       30.16      1.23 o 
   0   9   7        4.60        3.60      1.01 o 
   1   9   7       29.92       32.81      1.45 o 
   2   9   7      217.57      212.33      3.83 o 
   3   9   7        3.82        2.79      1.22 o 
   4   9   7        0.12        0.13      1.25 o 
   5   9   7       14.83       15.40      1.77 o 
   6   9   7        4.03        4.22      1.70 o 
  -8  10   7        1.60        0.66      3.45 o 
  -7  10   7        4.76        4.44      1.87 o 
  -6  10   7        0.73        0.33      2.01 o 
  -5  10   7        0.45       -0.22      1.27 o 
  -4  10   7       54.50       49.85      2.61 o 
  -3  10   7        5.97        9.52      1.46 o 
  -2  10   7        7.44        4.90      1.16 o 
  -1  10   7       34.60       34.43      1.48 o 
   0  10   7        0.23       -0.92      0.92 o 
   1  10   7       32.92       38.69      1.50 o 
   2  10   7       36.12       40.04      2.08 o 
   3  10   7        2.02        1.60      1.23 o 
   4  10   7        0.96        0.53      1.34 o 
   5  10   7       26.93       30.36      2.45 o 
   6  10   7        8.28        9.49      1.91 o 
  -7  11   7        1.38        2.77      1.96 o 
  -6  11   7        0.84        1.94      1.59 o 
  -5  11   7       34.23       36.37      2.35 o 
  -4  11   7        0.22       -0.87      1.51 o 
  -3  11   7        2.57        2.11      1.40 o 
  -2  11   7       22.04       20.80      2.17 o 
  -1  11   7        0.36       -0.95      0.95 o 
   0  11   7       25.02       24.41      1.30 o 
   1  11   7       84.60       80.66      2.19 o 
   2  11   7        0.78        3.40      1.68 o 
   3  11   7        2.65       -0.06      1.41 o 
   4  11   7        0.00       -0.67      1.38 o 
   5  11   7        2.65        7.57      2.33 o 
  -7  12   7        0.33       -0.63      1.78 o 
  -6  12   7        2.33        1.71      1.76 o 
  -5  12   7        3.00        2.33      1.66 o 
  -4  12   7        5.21        7.78      1.87 o 
  -3  12   7        2.07        2.62      1.49 o 
  -2  12   7        9.31       12.76      1.54 o 
  -1  12   7        0.53        0.22      1.20 o 
   0  12   7        2.69        2.23      1.16 o 
   1  12   7       21.58       23.12      1.44 o 
   2  12   7        1.90        4.13      1.47 o 
   3  12   7        0.18        2.31      1.55 o 
   4  12   7        0.43        4.66      1.63 o 
   5  12   7        2.20        6.34      1.81 o 
  -7  13   7        2.08        4.29      3.17 o 
  -6  13   7        1.24        2.41      1.87 o 
  -5  13   7        2.77        1.83      1.85 o 
  -4  13   7        7.49        8.89      2.02 o 
  -3  13   7        3.10        1.11      1.77 o 
  -2  13   7        3.73        4.24      1.61 o 
  -1  13   7        0.60        0.86      1.29 o 
   0  13   7       23.29       25.48      1.58 o 
   1  13   7        6.96        4.13      1.29 o 
   2  13   7        9.93       14.49      2.28 o 
   3  13   7        0.30       -0.25      1.84 o 
   4  13   7        2.01        5.64      3.00 o 
  -6  14   7        1.11        1.40      2.92 o 
  -5  14   7        0.17        1.23      2.85 o 
  -4  14   7       15.28       14.74      2.30 o 
  -3  14   7        0.05        0.02      1.81 o 
  -2  14   7        3.79        4.41      1.71 o 
  -1  14   7        7.94        5.38      1.59 o 
   0  14   7        0.03        0.23      1.19 o 
   1  14   7        0.01        1.59      1.66 o 
   2  14   7        5.49        7.81      1.92 o 
   3  14   7        1.16        1.59      1.97 o 
   4  14   7        0.86       -2.11      2.11 o 
  -5  15   7        8.89       13.79      2.22 o 
  -4  15   7        0.00        0.10      2.06 o 
  -3  15   7        4.14        2.19      2.10 o 
  -2  15   7        1.20       -1.16      1.68 o 
  -1  15   7        0.68       -0.08      1.87 o 
   0  15   7        2.89        0.33      1.23 o 
   1  15   7        5.48        4.01      1.87 o 
   2  15   7        0.89        0.98      1.89 o 
   3  15   7        0.10       -2.06      2.06 o 
  -4  16   7        0.01       -0.21      2.17 o 
  -3  16   7        0.03        1.24      2.17 o 
  -2  16   7        1.02       -0.54      1.84 o 
  -1  16   7        2.45        0.62      1.86 o 
   0  16   7        0.04       -0.14      1.79 o 
   1  16   7        7.11        4.74      2.51 o 
   2  16   7        0.00        0.99      1.94 o 
  -3  17   7        0.98        1.44      2.25 o 
  -2  17   7        0.01       -0.30      1.95 o 
  -1  17   7        0.01       -0.63      1.87 o 
   0  17   7        2.28        2.04      1.69 o 
   1  17   7        0.85        1.77      1.93 o 
  -9   0   8        1.99       -1.26      3.24 o 
  -8   0   8        1.92        0.66      2.92 o 
  -7   0   8        0.77        3.47      2.96 o 
  -6   0   8       93.05       92.30      6.65 o 
  -5   0   8      214.18      221.58     10.13 o 
  -4   0   8       16.49       13.04      2.62 o 
  -3   0   8       17.06       19.83      2.17 o 
  -2   0   8        0.38       -0.49      0.49 o 
  -1   0   8       18.88       21.46      1.13 o 
   0   0   8      277.35      274.61      6.66 o 
   1   0   8        0.68       -0.61      1.52 o 
   2   0   8      111.74      101.86      3.75 o 
   3   0   8      538.18      482.09      9.59 o 
   4   0   8        0.62       -0.08      1.72 o 
   5   0   8        2.92        6.59      2.02 o 
   6   0   8        0.52        3.01      2.60 o 
  -9   1   8        0.42       -0.46      2.34 o 
  -8   1   8        0.59        1.18      2.12 o 
  -7   1   8        6.61        6.52      2.50 o 
  -6   1   8        1.72        1.36      1.81 o 
  -5   1   8        0.31        1.95      1.75 o 
  -4   1   8       17.80       17.79      2.08 o 
  -3   1   8       37.57       38.07      1.36 o 
  -2   1   8      197.69      194.60      2.17 o 
  -1   1   8       36.37       41.98      1.02 o 
   0   1   8       32.38       29.30      1.67 o 
   1   1   8       31.75       34.06      1.67 o 
   2   1   8       63.53       63.55      2.14 o 
   3   1   8       31.82       32.44      1.80 o 
   4   1   8        0.37       -0.76      1.19 o 
   5   1   8        7.06        6.76      1.46 o 
   6   1   8        1.15        2.56      1.80 o 
  -9   2   8        0.06        2.64      2.73 o 
  -8   2   8        2.66        1.02      2.13 o 
  -7   2   8        3.78        3.78      2.11 o 
  -6   2   8       23.73       21.18      2.63 o 
  -5   2   8      130.68      132.43      5.29 o 
  -4   2   8       87.97       85.00      3.90 o 
  -3   2   8       37.39       42.77      1.52 o 
  -2   2   8        1.76        4.00      0.60 o 
  -1   2   8       27.58       28.91      1.01 o 
   0   2   8        5.44        6.66      1.02 o 
   1   2   8      145.31      153.24      3.07 o 
   2   2   8      132.90      144.65      3.06 o 
   3   2   8       95.84       98.35      2.28 o 
   4   2   8       33.45       35.77      1.91 o 
   5   2   8        0.48       -0.48      1.29 o 
   6   2   8        4.96        7.18      1.97 o 
  -9   3   8        2.20        5.14      2.79 o 
  -8   3   8        2.24        3.50      2.34 o 
  -7   3   8        9.08        7.19      3.81 o 
  -6   3   8        4.28        2.51      1.91 o 
  -5   3   8       18.77       21.45      2.51 o 
  -4   3   8      108.62      106.60      4.46 o 
  -3   3   8       27.62       35.80      1.20 o 
  -2   3   8        4.57        3.58      0.59 o 
  -1   3   8       71.80       69.93      1.65 o 
   0   3   8      104.95      109.73      2.47 o 
   1   3   8      148.57      151.22      2.82 o 
   2   3   8      209.94      197.44      3.35 o 
   3   3   8        7.97        3.01      1.26 o 
   4   3   8       19.93       15.93      1.60 o 
   5   3   8        0.11       -0.34      1.30 o 
   6   3   8        0.92        1.16      1.66 o 
  -9   4   8        0.00        0.26      2.54 o 
  -8   4   8        0.18       -2.08      2.08 o 
  -7   4   8        0.22        2.57      2.54 o 
  -6   4   8        2.29        0.42      1.80 o 
  -5   4   8        7.65        3.61      1.86 o 
  -4   4   8       46.34       50.35      3.44 o 
  -3   4   8      113.80      115.56      2.11 o 
  -2   4   8       32.36       34.09      1.43 o 
  -1   4   8        2.30        1.89      0.84 o 
   0   4   8      221.92      220.93      3.36 o 
   1   4   8       96.90       87.30      2.23 o 
   2   4   8       53.11       58.99      1.72 o 
   3   4   8       10.86        5.96      1.20 o 
   4   4   8       13.99       16.00      1.48 o 
   5   4   8        0.56       -1.38      1.38 o 
   6   4   8        4.70        5.63      1.81 o 
  -9   5   8        0.98        0.54      2.74 o 
  -8   5   8        0.15        1.23      2.44 o 
  -7   5   8        0.04        0.36      3.74 o 
  -6   5   8       21.38       17.66      2.74 o 
  -5   5   8       15.33       13.65      2.34 o 
  -4   5   8       48.12       52.06      2.16 o 
  -3   5   8        0.01        3.40      1.27 o 
  -2   5   8      228.72      224.98      4.31 o 
  -1   5   8        8.10        9.10      0.96 o 
   0   5   8       68.58       68.13      1.97 o 
   1   5   8       72.03       70.40      2.08 o 
   2   5   8       41.04       43.15      1.52 o 
   3   5   8        1.35        0.91      1.11 o 
   4   5   8        0.04        0.92      1.17 o 
   5   5   8        3.33        3.37      1.61 o 
   6   5   8        2.87        2.68      1.59 o 
  -9   6   8        2.81       -3.77      5.90 o 
  -8   6   8        4.10        6.23      2.79 o 
  -7   6   8        3.50        2.94      3.36 o 
  -6   6   8        0.56       -1.90      1.90 o 
  -5   6   8       45.62       44.75      3.45 o 
  -4   6   8        0.10        0.41      1.30 o 
  -3   6   8       21.48       23.45      1.63 o 
  -2   6   8      131.45      131.13      2.83 o 
  -1   6   8       35.51       36.32      1.75 o 
   0   6   8       31.26       33.22      1.74 o 
   1   6   8        3.27        2.30      0.96 o 
   2   6   8        3.23        1.93      0.94 o 
   3   6   8        3.53        2.77      1.21 o 
   4   6   8        0.49        0.22      1.19 o 
   5   6   8        3.66        1.73      1.44 o 
   6   6   8        8.86        9.73      1.81 o 
  -8   7   8        0.15        1.22      3.45 o 
  -7   7   8        0.12       -0.89      2.75 o 
  -6   7   8        2.53        4.41      3.20 o 
  -5   7   8        0.20        1.32      2.98 o 
  -4   7   8        4.02        3.46      1.31 o 
  -3   7   8        5.27        4.61      1.41 o 
  -2   7   8        7.59        9.15      1.24 o 
  -1   7   8       45.87       45.82      1.71 o 
   0   7   8       11.62       10.85      1.06 o 
   1   7   8        6.08        5.05      1.02 o 
   2   7   8        0.69       -0.90      0.90 o 
   3   7   8       12.97       14.09      1.43 o 
   4   7   8       61.34       66.67      2.33 o 
   5   7   8        0.20        0.30      1.45 o 
   6   7   8        0.15        3.80      1.71 o 
  -8   8   8        0.60        1.32      3.56 o 
  -7   8   8        0.53       -2.67      2.86 o 
  -6   8   8        0.13       -1.07      2.75 o 
  -5   8   8       51.90       50.89      7.64 o 
  -4   8   8       10.29       11.56      1.82 o 
  -3   8   8       13.77       18.12      1.79 o 
  -2   8   8       10.34        9.41      1.34 o 
  -1   8   8        1.56        0.98      0.96 o 
   0   8   8       16.70       18.46      1.28 o 
   1   8   8        8.05       10.29      1.11 o 
   2   8   8        0.86       -0.91      0.91 o 
   3   8   8        0.48       -1.14      1.14 o 
   4   8   8        5.16        7.33      1.42 o 
   5   8   8        0.36       -0.57      1.49 o 
   6   8   8       12.03       14.12      1.98 o 
  -8   9   8        0.17       -0.47      3.33 o 
  -7   9   8        0.31        1.45      3.47 o 
  -6   9   8       19.97       23.68      3.04 o 
  -5   9   8        0.02       -0.27      1.95 o 
  -4   9   8       15.12       15.76      2.13 o 
  -3   9   8        1.01        2.03      1.31 o 
  -2   9   8       27.79       25.99      1.53 o 
  -1   9   8      112.00      110.95      2.30 o 
   0   9   8       16.60       15.49      1.26 o 
   1   9   8        0.30        0.22      1.04 o 
   2   9   8        0.02       -0.59      1.16 o 
   3   9   8        6.09        5.11      1.36 o 
   4   9   8        0.18       -0.21      1.33 o 
   5   9   8        1.67        1.35      1.59 o 
  -8  10   8        6.18        2.88      3.82 o 
  -7  10   8        0.06       -0.28      3.39 o 
  -6  10   8       13.30       12.79      2.72 o 
  -5  10   8        0.75        1.61      1.72 o 
  -4  10   8        1.42       -0.08      1.53 o 
  -3  10   8        1.08        0.11      1.73 o 
  -2  10   8        9.38        9.71      1.31 o 
  -1  10   8        0.17        0.68      1.11 o 
   0  10   8        0.32       -1.01      1.01 o 
   1  10   8        4.64        4.75      1.16 o 
   2  10   8       14.38       14.31      1.60 o 
   3  10   8        0.33       -1.25      1.25 o 
   4  10   8        0.12       -0.89      1.55 o 
   5  10   8        3.47        1.97      1.67 o 
  -7  11   8        2.80        7.67      4.22 o 
  -6  11   8        1.40        0.88      4.30 o 
  -5  11   8        0.61        2.72      1.92 o 
  -4  11   8        5.68        6.78      1.77 o 
  -3  11   8        6.22        4.33      1.53 o 
  -2  11   8        8.36       10.36      1.53 o 
  -1  11   8        2.27        2.00      1.08 o 
   0  11   8       10.27        7.81      1.39 o 
   1  11   8        4.85        3.34      1.15 o 
   2  11   8       11.82       15.61      1.65 o 
   3  11   8        3.35        1.35      1.50 o 
   4  11   8        1.11        2.28      1.62 o 
   5  11   8        0.09       -0.70      1.69 o 
  -7  12   8        0.89        1.19      3.45 o 
  -6  12   8        2.77        3.00      2.58 o 
  -5  12   8       19.89       21.88      2.98 o 
  -4  12   8       20.60       23.35      3.23 o 
  -3  12   8        4.93        5.87      1.66 o 
  -2  12   8       17.50       20.52      1.98 o 
  -1  12   8        0.11        1.22      1.28 o 
   0  12   8       36.70       38.97      1.93 o 
   1  12   8        6.33        5.83      1.55 o 
   2  12   8        1.07        2.70      1.44 o 
   3  12   8        1.43       -0.21      1.54 o 
   4  12   8        3.56        1.68      1.85 o 
  -6  13   8        1.22       -2.12      2.80 o 
  -5  13   8        3.38        3.66      2.57 o 
  -4  13   8        0.08        1.82      1.84 o 
  -3  13   8        3.94        7.43      2.07 o 
  -2  13   8        4.55        3.98      1.70 o 
  -1  13   8       38.97       44.30      2.10 o 
   0  13   8        0.53        0.44      1.45 o 
   1  13   8       16.53       16.75      1.59 o 
   2  13   8        1.77       -0.80      1.76 o 
   3  13   8        0.77       -0.47      1.64 o 
   4  13   8        2.94        6.64      2.17 o 
  -6  14   8        4.94        4.29      2.99 o 
  -5  14   8        0.10        2.80      3.13 o 
  -4  14   8        0.02        2.57      2.02 o 
  -3  14   8       11.44       11.07      2.28 o 
  -2  14   8        1.56        4.01      1.76 o 
  -1  14   8        7.71       12.27      1.81 o 
   0  14   8        5.90        5.57      1.47 o 
   1  14   8        5.17        4.15      1.86 o 
   2  14   8        6.24        8.12      2.03 o 
   3  14   8        0.67       -0.05      2.06 o 
  -5  15   8        0.13        2.14      2.69 o 
  -4  15   8        2.45        1.57      2.43 o 
  -3  15   8        0.03        1.84      2.13 o 
  -2  15   8        1.01        0.38      1.82 o 
  -1  15   8       21.94       25.73      2.41 o 
   0  15   8        0.13       -1.41      1.41 o 
   1  15   8        0.44       -0.96      1.78 o 
   2  15   8        4.21        4.07      2.10 o 
  -4  16   8        2.16       -1.60      2.90 o 
  -3  16   8        6.47        6.92      2.37 o 
  -2  16   8        4.09        6.34      2.07 o 
  -1  16   8        2.24        2.17      1.95 o 
   0  16   8        0.51       -1.78      1.78 o 
   1  16   8        0.94       -1.84      1.84 o 
  -1  17   8        0.06        4.31      2.24 o 
  -9   1   9        0.80       -2.37      2.37 o 
  -8   1   9        3.44        3.32      2.36 o 
  -7   1   9        0.20       -0.05      2.03 o 
  -6   1   9        6.70       11.25      2.34 o 
  -5   1   9      111.19      112.88      4.87 o 
  -4   1   9       16.67       20.63      2.26 o 
  -3   1   9      177.97      163.14      3.71 o 
  -2   1   9      167.97      159.18      2.51 o 
  -1   1   9      232.13      228.33      2.62 o 
   0   1   9      403.50      382.40      4.64 o 
   1   1   9       44.15       41.51      1.71 o 
   2   1   9        0.01        0.70      1.21 o 
   3   1   9        6.64        8.37      1.48 o 
   4   1   9        1.75        1.24      1.37 o 
   5   1   9        2.26       -0.03      1.47 o 
   6   1   9        6.80        6.39      2.20 o 
  -9   2   9        0.83        3.90      5.37 o 
  -8   2   9        0.09       -0.72      2.12 o 
  -7   2   9       45.29       47.90      3.91 o 
  -6   2   9       11.01       12.89      3.41 o 
  -5   2   9       60.28       47.10      5.65 o 
  -4   2   9      135.77      123.99      4.93 o 
  -3   2   9       10.72        8.35      0.86 o 
  -2   2   9       12.77       13.62      1.10 o 
  -1   2   9       43.59       45.21      1.20 o 
   0   2   9       75.09       67.33      2.02 o 
   1   2   9      254.71      228.38      3.64 o 
   2   2   9       27.50       23.85      1.50 o 
   3   2   9       11.44        9.76      1.17 o 
   4   2   9        4.67        7.51      1.54 o 
   5   2   9        0.58        1.08      1.62 o 
   6   2   9        4.96        6.97      2.15 o 
  -9   3   9        0.29       -2.34      2.34 o 
  -8   3   9        0.14        0.38      2.16 o 
  -7   3   9        2.71        6.11      2.47 o 
  -6   3   9        4.04        4.66      2.14 o 
  -5   3   9        6.94        5.94      2.05 o 
  -4   3   9        1.01        1.01      2.38 o 
  -3   3   9       77.48       75.49      2.61 o 
  -2   3   9      127.41      114.18      2.03 o 
  -1   3   9      336.20      313.63      3.95 o 
   0   3   9       11.70       12.16      1.26 o 
   1   3   9        0.14        3.16      1.15 o 
   2   3   9       30.63       37.93      1.72 o 
   3   3   9        0.56        2.42      1.17 o 
   4   3   9        8.82       13.98      1.62 o 
   5   3   9        0.84        1.95      1.55 o 
   6   3   9        4.28        3.32      1.91 o 
  -9   4   9        0.86       -2.31      2.31 o 
  -8   4   9        0.77       -2.20      2.20 o 
  -7   4   9       27.46       30.10      3.49 o 
  -6   4   9       37.97       37.39      3.64 o 
  -5   4   9       40.60       46.62      3.44 o 
  -4   4   9       39.65       40.12      3.68 o 
  -3   4   9      155.30      158.20      2.83 o 
  -2   4   9        4.34        5.49      0.91 o 
  -1   4   9        8.32       15.76      1.42 o 
   0   4   9        2.36        5.16      1.14 o 
   1   4   9      234.20      219.13      3.89 o 
   2   4   9       39.44       38.03      1.55 o 
   3   4   9       13.85       13.70      1.46 o 
   4   4   9        6.06        4.51      1.33 o 
   5   4   9        0.13        1.90      1.49 o 
   6   4   9       12.79       20.33      2.90 o 
  -8   5   9        3.61        2.51      2.56 o 
  -7   5   9        4.92        6.85      2.60 o 
  -6   5   9        0.07       -2.03      2.03 o 
  -5   5   9       21.29       23.73      2.84 o 
  -4   5   9        2.00        1.77      1.34 o 
  -3   5   9       54.33       49.82      1.96 o 
  -2   5   9       57.08       55.16      1.70 o 
  -1   5   9       97.30       83.62      2.28 o 
   0   5   9      401.69      393.88      5.20 o 
   1   5   9        0.54        1.77      1.10 o 
   2   5   9        6.82        6.96      1.12 o 
   3   5   9        0.59        0.23      1.18 o 
   4   5   9        0.10        0.11      1.25 o 
   5   5   9        3.45        2.26      1.57 o 
   6   5   9       11.17        9.76      1.92 o 
  -8   6   9        3.62        5.89      2.88 o 
  -7   6   9        5.39        7.42      2.74 o 
  -6   6   9       11.37        7.24      2.49 o 
  -5   6   9        0.71        0.25      1.96 o 
  -4   6   9       91.45       81.23      8.44 o 
  -3   6   9        0.64        0.87      1.37 o 
  -2   6   9        6.36        2.23      1.14 o 
  -1   6   9        1.35       -0.53      1.06 o 
   0   6   9      239.07      229.12      4.14 o 
   1   6   9        0.01       -0.16      0.99 o 
   2   6   9       60.54       50.60      1.73 o 
   3   6   9        4.89        5.23      1.34 o 
   4   6   9        0.42       -1.29      1.29 o 
   5   6   9        0.21       -0.11      1.56 o 
  -8   7   9        6.17        6.71      4.03 o 
  -7   7   9        0.11       -0.38      2.98 o 
  -6   7   9        0.46        1.51      3.11 o 
  -5   7   9        3.86        3.43      3.18 o 
  -4   7   9        1.20        3.90      1.55 o 
  -3   7   9        4.49        6.64      1.63 o 
  -2   7   9        3.65        2.56      1.12 o 
  -1   7   9      139.00      125.63      3.44 o 
   0   7   9      156.02      153.51      2.93 o 
   1   7   9        0.85        2.05      1.03 o 
   2   7   9        0.59        1.18      1.03 o 
   3   7   9       25.52       26.45      1.75 o 
   4   7   9        0.30        0.37      1.37 o 
   5   7   9       21.44       27.06      2.19 o 
  -8   8   9        1.87        0.70      3.56 o 
  -7   8   9        0.54        3.01      3.39 o 
  -6   8   9        0.20        1.54      3.05 o 
  -5   8   9        2.47        3.65      2.09 o 
  -4   8   9       93.34       96.17      6.45 o 
  -3   8   9       67.77       69.24      3.64 o 
  -2   8   9        1.11       -0.71      1.79 o 
  -1   8   9       39.31       43.77      1.63 o 
   0   8   9       87.91       87.09      2.26 o 
   1   8   9       35.23       35.55      1.68 o 
   2   8   9        3.93        3.39      1.07 o 
   3   8   9        2.44        2.44      1.34 o 
   4   8   9        3.42        2.66      1.49 o 
   5   8   9        2.22        2.32      1.72 o 
  -8   9   9        2.47        2.47      3.86 o 
  -7   9   9        0.10        1.96      3.50 o 
  -6   9   9        0.56        2.15      3.47 o 
  -5   9   9        0.45        4.46      3.99 o 
  -4   9   9        3.05        6.97      1.92 o 
  -3   9   9        8.56        9.71      1.83 o 
  -2   9   9        0.03       -1.36      1.36 o 
  -1   9   9       91.23       80.03      3.32 o 
   0   9   9        3.43        3.05      1.17 o 
   1   9   9       13.73        9.49      1.31 o 
   2   9   9        1.40        0.21      1.33 o 
   3   9   9        1.81        0.86      1.36 o 
   4   9   9        0.10       -1.35      1.47 o 
   5   9   9        8.51       12.61      2.03 o 
  -7  10   9        2.68        5.76      4.05 o 
  -6  10   9        0.58        0.11      2.31 o 
  -5  10   9        5.57        4.65      1.91 o 
  -4  10   9        0.45       -1.29      1.51 o 
  -3  10   9        6.19        5.43      1.53 o 
  -2  10   9        4.52        2.91      1.58 o 
  -1  10   9      119.55      111.28      2.72 o 
   0  10   9       18.73       21.51      1.66 o 
   1  10   9        5.04        6.24      1.25 o 
   2  10   9        0.21        1.27      1.42 o 
   3  10   9       11.35       12.10      1.81 o 
   4  10   9       14.77       20.56      2.53 o 
  -7  11   9        0.07       -3.13      3.18 o 
  -6  11   9        0.26       -1.39      3.59 o 
  -5  11   9        2.73        3.78      2.01 o 
  -4  11   9       14.80       15.84      2.65 o 
  -3  11   9        7.72        6.94      1.64 o 
  -2  11   9        7.67        7.95      1.58 o 
  -1  11   9       13.95       16.73      1.49 o 
   0  11   9        1.29       -0.10      1.27 o 
   1  11   9       16.50       19.49      1.53 o 
   2  11   9        8.43        9.55      1.83 o 
   3  11   9        6.40        4.79      1.76 o 
   4  11   9        0.78        1.72      1.92 o 
  -6  12   9        0.12        0.89      2.63 o 
  -5  12   9        0.43       -1.40      1.95 o 
  -4  12   9        0.84        1.89      2.25 o 
  -3  12   9       14.36       15.80      2.26 o 
  -2  12   9       25.72       28.47      2.25 o 
  -1  12   9        3.50        3.52      1.58 o 
   0  12   9        0.13        0.91      1.37 o 
   1  12   9       20.42       18.80      1.70 o 
   2  12   9        0.22       -0.55      1.54 o 
   3  12   9        2.44        2.66      1.78 o 
  -6  13   9        0.30        0.16      2.69 o 
  -5  13   9        0.25        1.62      2.47 o 
  -4  13   9        0.01        0.23      2.34 o 
  -3  13   9        4.93        6.63      2.12 o 
  -2  13   9       16.39       14.54      2.04 o 
  -1  13   9        0.04       -1.70      1.70 o 
   0  13   9        0.19        0.13      1.41 o 
   1  13   9        0.62       -0.77      1.39 o 
   2  13   9        0.72        2.46      2.00 o 
   3  13   9        2.54       -1.49      2.32 o 
  -5  14   9        0.15        6.82      2.81 o 
  -4  14   9        0.15       -2.33      2.89 o 
  -3  14   9        0.86       -0.32      2.06 o 
  -2  14   9        2.53        3.76      1.89 o 
  -1  14   9       11.49        8.09      2.10 o 
   0  14   9       11.00       11.36      1.69 o 
   1  14   9        0.37       -1.64      1.87 o 
   2  14   9        0.02        0.35      1.99 o 
  -4  15   9        4.77        6.62      4.01 o 
  -3  15   9        2.93        0.14      2.14 o 
  -2  15   9        3.19        1.89      1.87 o 
  -1  15   9        2.77        1.85      2.25 o 
   0  15   9        0.05        3.22      2.32 o 
   1  15   9        0.00       -1.86      1.86 o 
  -2  16   9        3.25        4.03      3.17 o 
  -1  16   9        1.15        3.93      2.74 o 
  -8   0  10        0.00       -2.90      2.90 o 
  -7   0  10       61.59       77.06      6.80 o 
  -6   0  10       44.62       44.10      4.97 o 
  -5   0  10        0.76        4.60      2.52 o 
  -4   0  10        0.71        2.64      2.26 o 
  -3   0  10      221.84      211.66     10.50 o 
  -2   0  10      328.34      317.93      5.43 o 
  -1   0  10        0.31       -0.82      0.82 o 
   0   0  10      113.02      108.25      3.14 o 
   1   0  10      131.64      134.30      4.48 o 
   2   0  10       41.62       35.97      2.78 o 
   3   0  10        0.02       -1.73      1.73 o 
   4   0  10        8.13        9.96      2.39 o 
   5   0  10        6.70        7.78      2.58 o 
  -8   1  10        0.11       -2.14      2.14 o 
  -7   1  10        0.69        0.06      2.18 o 
  -6   1  10        3.63        5.86      2.22 o 
  -5   1  10        4.57        3.29      2.22 o 
  -4   1  10        3.72        3.54      1.60 o 
  -3   1  10       46.81       58.46      3.19 o 
  -2   1  10        2.56        4.30      0.89 o 
  -1   1  10        0.46       -0.57      0.57 o 
   0   1  10       58.35       57.87      1.83 o 
   1   1  10      114.29      100.28      2.52 o 
   2   1  10       14.42       12.27      1.56 o 
   3   1  10        0.01        0.02      1.39 o 
   4   1  10        3.09        2.60      1.54 o 
   5   1  10        4.77        4.09      1.76 o 
  -8   2  10        4.43        3.59      2.51 o 
  -7   2  10       22.37       28.14      3.43 o 
  -6   2  10        4.19        3.76      2.11 o 
  -5   2  10        9.91       11.92      2.22 o 
  -4   2  10        5.30        5.61      3.30 o 
  -3   2  10       10.31       13.80      1.23 o 
  -2   2  10        2.82        3.45      1.12 o 
  -1   2  10        3.42        3.75      0.84 o 
   0   2  10       80.26       75.93      2.21 o 
   1   2  10       37.35       42.52      1.99 o 
   2   2  10        4.75        6.25      1.30 o 
   3   2  10        0.24       -1.03      1.03 o 
   4   2  10        0.45        1.83      1.53 o 
   5   2  10        2.77        2.22      1.72 o 
  -8   3  10        0.10        1.42      2.37 o 
  -7   3  10        0.38       -1.27      2.05 o 
  -6   3  10       12.81       15.01      2.62 o 
  -5   3  10        6.55        2.59      1.85 o 
  -4   3  10       28.86       24.49      2.46 o 
  -3   3  10       17.62       19.75      1.78 o 
  -2   3  10       58.83       59.17      1.68 o 
  -1   3  10        1.08        2.89      1.49 o 
   0   3  10      192.69      180.13      3.18 o 
   1   3  10       80.64       72.73      2.23 o 
   2   3  10       11.51        9.19      1.36 o 
   3   3  10       19.33       20.70      1.67 o 
   4   3  10        2.76        4.32      1.42 o 
   5   3  10        0.14        0.64      1.59 o 
  -8   4  10       12.77       15.75      3.36 o 
  -7   4  10        0.05       -1.91      1.91 o 
  -6   4  10        0.14        0.77      1.94 o 
  -5   4  10       24.99       28.85      4.46 o 
  -4   4  10        9.67        8.42      2.00 o 
  -3   4  10       75.75       77.37      2.03 o 
  -2   4  10      109.61      106.16      2.53 o 
  -1   4  10      153.74      144.58      2.96 o 
   0   4  10        5.32        8.55      1.25 o 
   1   4  10        0.26       -0.40      1.11 o 
   2   4  10       54.12       48.52      1.79 o 
   3   4  10        0.13        2.05      1.33 o 
   4   4  10       22.24       28.58      1.92 o 
   5   4  10        1.40        2.45      1.68 o 
  -8   5  10        0.05       -0.80      2.49 o 
  -7   5  10        5.12        6.38      2.97 o 
  -6   5  10        3.50        1.08      2.08 o 
  -5   5  10        2.49        1.37      1.94 o 
  -4   5  10        0.12        0.31      1.31 o 
  -3   5  10       19.58       25.41      1.50 o 
  -2   5  10      161.24      158.35      4.38 o 
  -1   5  10       19.90       20.82      1.50 o 
   0   5  10       29.45       32.35      1.76 o 
   1   5  10       25.14       19.45      1.50 o 
   2   5  10        9.67       10.40      1.24 o 
   3   5  10       15.18       19.27      1.69 o 
   4   5  10        0.01       -0.65      1.44 o 
   5   5  10        3.78        5.58      2.09 o 
  -8   6  10        0.28       -2.68      3.23 o 
  -7   6  10        3.86        4.07      2.74 o 
  -6   6  10       10.80       12.42      2.83 o 
  -5   6  10        3.00        3.09      3.00 o 
  -4   6  10        0.21        2.63      1.82 o 
  -3   6  10       55.52       59.84      2.53 o 
  -2   6  10       15.11       17.02      1.70 o 
  -1   6  10       72.85       78.82      3.18 o 
   0   6  10        5.01        1.06      1.38 o 
   1   6  10        4.41        5.48      1.22 o 
   2   6  10       76.50       81.70      2.22 o 
   3   6  10        1.03       -1.31      1.31 o 
   4   6  10        0.19        0.07      1.48 o 
   5   6  10       23.56       28.93      2.37 o 
  -8   7  10        0.15       -0.53      3.43 o 
  -7   7  10        6.70        3.39      3.58 o 
  -6   7  10        0.42        3.48      3.35 o 
  -5   7  10        1.00       -2.35      2.83 o 
  -4   7  10       64.83       67.21      4.27 o 
  -3   7  10        0.14       -0.14      1.75 o 
  -2   7  10        0.32        3.16      1.81 o 
  -1   7  10      110.50      113.71      2.79 o 
   0   7  10       37.13       35.85      2.05 o 
   1   7  10       34.35       29.12      1.65 o 
   2   7  10        0.82        1.76      1.20 o 
   3   7  10       18.21       22.66      1.82 o 
   4   7  10        0.32       -1.50      1.50 o 
  -7   8  10        2.16        1.39      3.50 o 
  -6   8  10        4.92        1.60      3.26 o 
  -5   8  10        4.38        4.58      3.46 o 
  -4   8  10        0.01        2.14      2.29 o 
  -3   8  10        4.63        3.07      1.75 o 
  -2   8  10       92.31       85.22      3.66 o 
  -1   8  10       61.66       57.72      2.35 o 
   0   8  10        1.68        2.49      1.19 o 
   1   8  10        3.38        1.76      1.21 o 
   2   8  10        0.14        1.04      1.15 o 
   3   8  10        0.02        1.49      1.60 o 
   4   8  10        5.99        5.59      1.68 o 
  -7   9  10        0.52        2.60      3.77 o 
  -6   9  10        0.90       -0.72      3.22 o 
  -5   9  10        8.95        7.97      2.44 o 
  -4   9  10        5.01        5.58      2.34 o 
  -3   9  10       18.16       13.55      2.45 o 
  -2   9  10       30.19       38.05      2.35 o 
  -1   9  10        0.36        1.09      1.27 o 
   0   9  10       17.61       18.16      1.48 o 
   1   9  10       26.53       27.77      1.69 o 
   2   9  10       21.79       22.93      1.96 o 
   3   9  10        6.02        7.02      1.82 o 
   4   9  10        2.82        1.04      1.83 o 
  -7  10  10        0.27       -1.09      3.69 o 
  -6  10  10        2.04        1.57      2.67 o 
  -5  10  10        4.07        6.82      2.04 o 
  -4  10  10        1.64        2.90      2.08 o 
  -3  10  10       10.60       10.80      2.00 o 
  -2  10  10        1.40        1.62      1.62 o 
  -1  10  10        9.24        9.70      1.52 o 
   0  10  10        1.12        1.28      1.34 o 
   1  10  10       18.18       21.27      1.84 o 
   2  10  10       21.33       21.23      2.02 o 
   3  10  10        1.85        1.21      1.76 o 
  -6  11  10        0.32        2.85      2.70 o 
  -5  11  10        3.26        3.21      2.05 o 
  -4  11  10       11.39       12.90      2.61 o 
  -3  11  10        7.28        5.64      1.94 o 
  -2  11  10        2.43        0.68      1.67 o 
  -1  11  10       38.65       33.53      2.48 o 
   0  11  10       20.35       18.65      1.73 o 
   1  11  10        0.33        2.45      1.62 o 
   2  11  10        1.76        0.18      1.69 o 
   3  11  10        3.60        0.35      1.81 o 
  -6  12  10        5.74        6.77      2.86 o 
  -5  12  10        0.00        3.92      3.19 o 
  -4  12  10        1.67        1.17      1.89 o 
  -3  12  10        8.31        9.47      2.17 o 
  -2  12  10       13.07        9.07      1.99 o 
  -1  12  10       12.21       14.68      2.16 o 
   0  12  10        1.50       -0.75      1.43 o 
   1  12  10       10.01       13.08      1.70 o 
   2  12  10        8.23       13.18      2.35 o 
  -5  13  10        1.57       -0.07      5.06 o 
  -4  13  10        1.08        5.04      2.08 o 
  -3  13  10        2.02        3.97      2.15 o 
  -2  13  10        0.05       -0.80      2.95 o 
  -1  13  10        3.04        2.74      1.93 o 
   0  13  10        8.15        7.53      1.81 o 
   1  13  10       13.27       13.65      2.25 o 
   2  13  10        4.84        6.50      2.55 o 
  -4  14  10        0.07        0.80      3.50 o 
  -3  14  10        0.05        3.26      2.25 o 
  -2  14  10        9.96        8.68      2.40 o 
  -1  14  10        0.06       -0.01      1.98 o 
   0  14  10        0.48       -1.16      2.20 o 
   1  14  10       15.39       20.43      2.40 o 
  -2  15  10        0.10       -0.47      4.37 o 
  -1  15  10        0.71        1.22      6.08 o 
  -8   1  11        0.12       -1.23      2.51 o 
  -7   1  11        0.03        0.60      3.14 o 
  -6   1  11        1.09        0.71      1.88 o 
  -5   1  11        1.85        2.34      1.82 o 
  -4   1  11        4.73        4.39      1.67 o 
  -3   1  11       25.56       22.97      2.43 o 
  -2   1  11       18.72       17.89      1.19 o 
  -1   1  11        0.00       -0.29      1.19 o 
   0   1  11        0.23        0.84      0.96 o 
   1   1  11        1.04       -1.09      1.09 o 
   2   1  11       12.96       15.40      1.82 o 
   3   1  11       25.59       28.20      2.08 o 
   4   1  11       10.53       11.56      1.97 o 
  -8   2  11        0.12       -2.54      3.33 o 
  -7   2  11        5.06        3.51      2.42 o 
  -6   2  11        1.25        2.94      2.77 o 
  -5   2  11       12.61       11.57      2.24 o 
  -4   2  11       12.86       11.12      3.00 o 
  -3   2  11        4.68        4.44      1.19 o 
  -2   2  11        8.05        9.26      1.24 o 
  -1   2  11        6.27        2.25      1.39 o 
   0   2  11        9.25       10.79      1.50 o 
   1   2  11       16.49       14.24      1.43 o 
   2   2  11       11.87       11.61      1.47 o 
   3   2  11       15.82       17.20      1.64 o 
   4   2  11        2.16        3.34      1.58 o 
  -8   3  11        2.74        3.59      2.83 o 
  -7   3  11        2.20        4.33      4.06 o 
  -6   3  11        0.10       -0.70      1.86 o 
  -5   3  11        0.02        0.70      4.78 o 
  -4   3  11        0.49       -0.84      2.28 o 
  -3   3  11        3.19        3.04      1.23 o 
  -2   3  11        0.47        0.25      0.97 o 
  -1   3  11        6.86        4.66      1.17 o 
   0   3  11        7.63        6.04      1.34 o 
   1   3  11        0.88        0.11      1.18 o 
   2   3  11        8.09        7.00      1.41 o 
   3   3  11       14.15       16.41      1.71 o 
   4   3  11       11.70       15.79      1.81 o 
  -8   4  11        0.21       -2.93      3.93 o 
  -7   4  11        9.45       12.61      3.06 o 
  -6   4  11        0.09        0.97      5.43 o 
  -5   4  11        0.34       -1.11      2.35 o 
  -4   4  11        1.93       -0.17      1.67 o 
  -3   4  11        2.94        1.17      1.16 o 
  -2   4  11       18.98       16.70      1.30 o 
  -1   4  11        5.96        4.82      1.24 o 
   0   4  11        0.89        2.67      1.29 o 
   1   4  11        3.46        2.90      1.40 o 
   2   4  11       11.94       13.65      1.38 o 
   3   4  11        0.88        0.10      1.38 o 
   4   4  11        0.03        0.69      1.58 o 
  -8   5  11        0.87       -0.58      3.22 o 
  -7   5  11        0.63        1.68      2.96 o 
  -6   5  11        0.03       -1.55      2.88 o 
  -5   5  11        1.87        1.92      2.59 o 
  -4   5  11        2.12       -0.70      3.21 o 
  -3   5  11       10.48        9.09      2.28 o 
  -2   5  11        2.19        1.80      1.26 o 
  -1   5  11        1.05       -0.43      1.27 o 
   0   5  11        4.37        2.00      1.32 o 
   1   5  11       19.30       19.14      1.74 o 
   2   5  11       13.02       10.59      1.42 o 
   3   5  11        7.66        8.30      1.63 o 
   4   5  11        0.39       -0.98      1.55 o 
  -7   6  11        1.61        3.25      2.69 o 
  -6   6  11        0.34        0.53      2.24 o 
  -5   6  11        0.46        2.35      3.03 o 
  -4   6  11        0.26       -1.04      2.62 o 
  -3   6  11        0.74        0.32      1.82 o 
  -2   6  11        2.62        2.76      1.46 o 
  -1   6  11        1.56       -0.89      1.29 o 
   0   6  11        4.21        1.83      1.29 o 
   1   6  11        5.37        6.49      1.33 o 
   2   6  11        2.02        2.36      1.26 o 
   3   6  11        3.12        1.78      1.65 o 
   4   6  11        0.17       -1.57      1.57 o 
  -7   7  11        0.01        0.32      3.45 o 
  -6   7  11        0.13        0.58      3.33 o 
  -5   7  11        0.67        0.90      3.03 o 
  -4   7  11        0.01        0.55      3.01 o 
  -3   7  11        1.39        0.47      1.45 o 
  -2   7  11       15.48       14.36      2.15 o 
  -1   7  11        0.72       -1.30      1.30 o 
   0   7  11        2.28        1.34      1.19 o 
   1   7  11        7.14        5.19      1.35 o 
   2   7  11       14.23       14.48      1.53 o 
   3   7  11        6.82        8.78      1.91 o 
   4   7  11        6.64        8.74      2.30 o 
  -7   8  11        0.02        1.56      3.52 o 
  -6   8  11        4.56        8.76      4.09 o 
  -5   8  11        1.46        3.75      3.48 o 
  -4   8  11        3.38        0.45      1.84 o 
  -3   8  11       15.17       13.03      2.05 o 
  -2   8  11        0.01        1.11      1.83 o 
  -1   8  11       17.44       16.77      1.92 o 
   0   8  11        1.65        0.68      1.19 o 
   1   8  11        2.30        0.36      1.28 o 
   2   8  11        5.45        1.96      1.66 o 
   3   8  11        3.04       -1.23      1.74 o 
  -6   9  11        0.04        6.72      4.01 o 
  -5   9  11        0.60       -2.34      3.30 o 
  -4   9  11        3.24        5.28      4.60 o 
  -3   9  11        2.77        2.39      1.88 o 
  -2   9  11       35.42       36.10      2.42 o 
  -1   9  11        0.07       -1.12      1.58 o 
   0   9  11        1.65        1.53      1.37 o 
   1   9  11        6.86        3.74      1.40 o 
   2   9  11        5.11        2.99      1.73 o 
   3   9  11        0.46       -1.80      1.80 o 
  -6  10  11        1.66        0.58      2.61 o 
  -5  10  11        2.42       -1.79      2.38 o 
  -4  10  11        2.91        4.39      1.68 o 
  -3  10  11       18.03       18.91      3.13 o 
  -2  10  11        2.58        2.10      1.70 o 
  -1  10  11        4.61        3.01      1.46 o 
   0  10  11        0.44        0.31      1.53 o 
   1  10  11        0.82        0.19      1.49 o 
   2  10  11        0.38       -0.29      1.71 o 
  -5  11  11        3.57        4.30      2.72 o 
  -4  11  11        8.19        9.56      2.05 o 
  -3  11  11        2.29        1.10      2.46 o 
  -2  11  11        0.39       -0.19      1.77 o 
  -1  11  11        4.61        3.63      1.91 o 
   0  11  11        1.85        4.73      1.72 o 
   1  11  11        4.15        1.69      1.55 o 
   2  11  11        6.97        1.40      2.07 o 
  -5  12  11        2.61        0.30      2.74 o 
  -4  12  11        0.52        4.24      1.99 o 
  -3  12  11        1.21        2.30      2.04 o 
  -2  12  11        5.17        3.84      1.94 o 
  -1  12  11        4.11        2.79      1.98 o 
   0  12  11       10.12       12.14      1.91 o 
   1  12  11        0.45        0.42      1.95 o 
  -4  13  11        0.40        0.79      2.81 o 
  -3  13  11        0.60       -2.00      2.00 o 
  -2  13  11        1.57        1.93      3.54 o 
  -1  13  11        6.00        6.13      3.13 o 
   0  13  11        0.09        1.48      1.70 o 
  -7   0  12        2.08        4.48      3.71 o 
  -6   0  12        7.13        6.56      3.35 o 
  -5   0  12        0.12        1.24      2.49 o 
  -4   0  12        2.13        1.30      2.22 o 
  -3   0  12        9.47        9.15      1.85 o 
  -2   0  12        7.69        6.27      2.09 o 
  -1   0  12        7.63        7.09      2.53 o 
   0   0  12       14.39       16.06      2.89 o 
   1   0  12       10.13       18.16      2.87 o 
   2   0  12        0.04        3.72      3.20 o 
   3   0  12        1.10        0.47      2.42 o 
   4   0  12        0.02       -2.39      2.39 o 
  -7   1  12        2.73        6.52      2.73 o 
  -6   1  12        0.15        0.05      1.96 o 
  -5   1  12        0.53        0.70      1.72 o 
  -4   1  12        0.06       -1.44      1.84 o 
  -3   1  12        3.59        4.63      1.52 o 
  -2   1  12        0.02       -0.53      1.36 o 
  -1   1  12        0.00       -0.90      1.46 o 
   0   1  12        0.12       -1.31      1.31 o 
   1   1  12        0.26        1.71      1.13 o 
   2   1  12        5.51        4.78      1.46 o 
   3   1  12        0.05       -0.31      1.46 o 
   4   1  12        8.25       15.22      1.89 o 
  -7   2  12        1.35        1.09      2.38 o 
  -6   2  12        1.15        0.95      2.66 o 
  -5   2  12        0.14        0.27      1.71 o 
  -4   2  12        3.03        1.15      1.55 o 
  -3   2  12        7.90        8.28      1.88 o 
  -2   2  12        8.21        9.20      1.77 o 
  -1   2  12        0.65       -1.45      1.45 o 
   0   2  12        0.12       -1.31      1.31 o 
   1   2  12        1.92       -0.19      1.33 o 
   2   2  12        0.76        0.24      1.52 o 
   3   2  12        4.41        8.07      1.68 o 
  -7   3  12        1.64        3.80      2.63 o 
  -6   3  12        0.39       -0.08      2.02 o 
  -5   3  12        1.38       -0.30      1.77 o 
  -4   3  12        0.98        0.68      2.34 o 
  -3   3  12        6.17        6.19      1.33 o 
  -2   3  12        0.83        1.51      1.12 o 
  -1   3  12        0.53       -1.46      1.46 o 
   0   3  12        0.68       -0.54      1.39 o 
   1   3  12        4.95        2.11      1.44 o 
   2   3  12        0.55       -1.42      1.48 o 
   3   3  12        1.69        2.68      1.72 o 
  -7   4  12        0.67       -0.63      5.08 o 
  -6   4  12        1.84        0.39      2.23 o 
  -5   4  12        0.22       -2.04      2.61 o 
  -4   4  12        9.77       16.43      3.45 o 
  -3   4  12        1.25       -0.60      1.22 o 
  -2   4  12        1.80        1.77      1.16 o 
  -1   4  12        0.10       -1.40      1.40 o 
   0   4  12        5.96        3.76      1.56 o 
   1   4  12        0.54       -1.37      1.37 o 
   2   4  12        1.75        1.18      1.33 o 
   3   4  12        1.70       -0.08      1.68 o 
  -7   5  12        3.21        3.57      2.75 o 
  -6   5  12        0.87       -2.33      2.33 o 
  -5   5  12        0.10       -1.88      4.85 o 
  -4   5  12        1.29        2.60      2.75 o 
  -3   5  12        0.54        0.29      1.52 o 
  -2   5  12        0.23       -1.46      1.67 o 
  -1   5  12        2.07        1.61      1.40 o 
   0   5  12        0.43       -1.42      1.42 o 
   1   5  12        2.27       -0.26      1.47 o 
   2   5  12        3.70        2.45      1.39 o 
   3   5  12        0.83        1.76      1.75 o 
  -7   6  12        0.02       -0.21      3.47 o 
  -6   6  12        0.93        6.22      3.65 o 
  -5   6  12        0.18        5.43      3.35 o 
  -4   6  12        0.08       -0.55      2.77 o 
  -3   6  12        2.30        3.03      1.72 o 
  -2   6  12        0.97        0.96      2.19 o 
  -1   6  12        6.35        3.12      1.48 o 
   0   6  12        0.56       -1.48      1.48 o 
   1   6  12        0.27       -1.31      1.31 o 
   2   6  12        7.18        6.90      1.47 o 
   3   6  12        0.00       -1.69      1.69 o 
  -6   7  12        0.04        5.75      3.71 o 
  -5   7  12        0.03        1.00      3.13 o 
  -4   7  12        1.02       -1.17      3.01 o 
  -3   7  12        0.86       -0.48      1.69 o 
  -2   7  12        0.87        0.11      1.83 o 
  -1   7  12        7.99       10.63      1.85 o 
   0   7  12        3.57        3.05      1.45 o 
   1   7  12        2.59        0.86      1.38 o 
   2   7  12        0.03       -1.63      1.63 o 
  -6   8  12        0.43        5.95      3.88 o 
  -5   8  12        0.66        0.87      3.47 o 
  -4   8  12        1.03        1.49      3.43 o 
  -3   8  12        4.21        5.59      2.09 o 
  -2   8  12        3.36        4.54      2.11 o 
  -1   8  12        4.98        2.96      1.51 o 
   0   8  12        0.31       -1.54      2.17 o 
   1   8  12        0.01       -1.34      1.34 o 
   2   8  12        4.44        1.70      1.80 o 
  -6   9  12        0.55       -3.07      3.07 o 
  -5   9  12        0.26        0.85      3.60 o 
  -4   9  12        1.73        0.03      2.09 o 
  -3   9  12        0.81       -0.09      2.34 o 
  -2   9  12        4.56        5.43      1.88 o 
  -1   9  12        0.34       -1.43      1.81 o 
   0   9  12        0.91       -1.56      1.57 o 
   1   9  12        3.49        0.84      2.03 o 
   2   9  12        0.78       -1.95      1.95 o 
  -5  10  12        0.99        3.32      2.73 o 
  -4  10  12        2.85       -1.79      1.86 o 
  -3  10  12        0.59        2.07      2.41 o 
  -2  10  12        0.15       -1.77      1.77 o 
  -1  10  12        0.21        3.29      1.91 o 
   0  10  12        0.31        0.12      1.65 o 
   1  10  12        0.02       -0.11      1.68 o 
  -4  11  12        0.00       -1.88      1.88 o 
  -3  11  12        0.34       -0.35      2.36 o 
  -2  11  12        0.10       -1.77      1.77 o 
  -1  11  12        0.85        2.13      2.00 o 
   0  11  12        0.14        0.18      2.07 o 
  -3  12  12        0.97        3.67      3.71 o 
  -2  12  12        0.13        0.94      2.36 o 
  -1  12  12        3.46        5.72      2.38 o 
  -7   1  13        0.18        1.14      2.58 o 
  -6   1  13        2.71        0.33      2.21 o 
  -5   1  13        0.01        0.39      1.88 o 
  -4   1  13        0.00        5.18      3.03 o 
  -3   1  13        2.01        2.06      2.44 o 
  -2   1  13        1.53        1.76      1.62 o 
  -1   1  13        0.09        0.33      1.62 o 
   0   1  13        1.74        0.82      1.81 o 
   1   1  13        0.27       -1.96      1.96 o 
   2   1  13        0.23       -1.72      1.72 o 
  -7   2  13        0.91        1.27      2.57 o 
  -6   2  13        0.04       -2.20      2.20 o 
  -5   2  13        0.76        3.48      3.03 o 
  -4   2  13        0.00        4.01      2.84 o 
  -3   2  13        5.01        5.88      2.14 o 
  -2   2  13        6.21        6.93      1.60 o 
  -1   2  13        2.86        2.22      1.69 o 
   0   2  13        0.01       -1.49      1.76 o 
   1   2  13        3.64        1.32      2.10 o 
   2   2  13        4.37        5.66      1.97 o 
  -6   3  13        0.44       -3.00      3.00 o 
  -5   3  13        0.91        5.43      2.94 o 
  -4   3  13        0.58        0.70      2.54 o 
  -3   3  13        2.11        0.12      2.32 o 
  -2   3  13        0.98       -0.53      1.40 o 
  -1   3  13        3.33        3.15      1.76 o 
   0   3  13        2.85       -1.46      1.81 o 
   1   3  13        0.02       -1.57      1.57 o 
   2   3  13        0.47       -1.75      1.75 o 
  -6   4  13        0.21        0.09      2.84 o 
  -5   4  13        0.44        3.43      3.11 o 
  -4   4  13        0.34        3.05      2.84 o 
  -3   4  13        0.41        1.23      1.96 o 
  -2   4  13        0.31        0.92      1.83 o 
  -1   4  13        0.01       -1.09      2.24 o 
   0   4  13        0.56       -1.60      1.82 o 
   1   4  13        3.65        2.87      1.85 o 
   2   4  13        4.09        5.29      1.63 o 
  -6   5  13        1.63        3.62      3.41 o 
  -5   5  13        0.79        1.49      3.16 o 
  -4   5  13        0.68        2.43      2.92 o 
  -3   5  13        1.76        3.98      2.86 o 
  -2   5  13        0.06        0.05      2.32 o 
  -1   5  13        0.12        2.42      1.76 o 
   0   5  13        0.15       -1.74      1.82 o 
   1   5  13        0.75       -0.49      2.09 o 
   2   5  13        0.02       -0.36      1.65 o 
  -6   6  13        0.05        4.39      3.73 o 
  -5   6  13        2.75        9.63      3.82 o 
  -4   6  13        0.01        6.14      3.41 o 
  -3   6  13        4.53        4.88      1.91 o 
  -2   6  13        2.91        2.35      3.45 o 
  -1   6  13        0.73       -0.42      1.97 o 
   0   6  13        1.88       -0.36      1.69 o 
   1   6  13        1.19        1.09      1.70 o 
  -5   7  13        1.18        3.97      3.67 o 
  -4   7  13        2.88       12.11      3.97 o 
  -3   7  13        2.40        4.46      1.97 o 
  -2   7  13        4.17        5.32      4.67 o 
  -1   7  13        1.48        2.09      2.01 o 
   0   7  13        0.54       -1.21      1.66 o 
   1   7  13        1.87        0.30      1.59 o 
  -5   8  13        0.04        2.17      3.33 o 
  -4   8  13        2.01        6.52      3.92 o 
  -3   8  13        0.42       -0.71      2.02 o 
  -2   8  13        1.16       -2.05      2.05 o 
  -1   8  13        0.05       -0.28      1.71 o 
   0   8  13        1.66        1.15      1.99 o 
   1   8  13        0.00       -0.98      1.90 o 
  -4   9  13        1.26       -1.17      3.54 o 
  -3   9  13        0.00       -2.02      2.02 o 
  -2   9  13        0.13       -1.00      2.92 o 
  -1   9  13        0.01       -1.76      2.03 o 
   0   9  13        2.09        0.65      1.92 o 
  -3  10  13        0.53       -3.07      6.21 o 
  -2  10  13        2.22        2.48      2.75 o 
  -1  10  13        0.54        4.16      4.33 o 
  -3   0  14        0.03       -0.55      3.13 o 
  -2   0  14        0.09        0.85      6.48 o 
  -1   0  14        0.24        0.41      2.58 o 
   0   0  14        6.92        5.81      3.21 o 
   1   0  14       33.87       48.03      4.75 o 
  -3   1  14        5.04        9.26      2.67 o 
  -2   1  14        1.98        2.76      1.67 o 
  -1   1  14        0.00       -1.73      1.82 o 
   0   1  14        3.89        6.90      2.39 o 
   1   1  14        0.28        1.14      2.24 o 
  -3   2  14        0.00        0.09      2.25 o 
  -2   2  14        0.01       -1.45      1.55 o 
  -1   2  14        5.89        8.80      2.06 o 
   0   2  14        4.19        5.24      2.17 o 
   1   2  14        2.06       -0.20      2.59 o 
  -3   3  14        4.06       10.70      4.11 o 
  -2   3  14        1.61       -0.14      2.80 o 
  -1   3  14        0.03        2.47      1.93 o 
   0   3  14        9.35        7.84      2.32 o 
   1   3  14        5.26        9.36      3.50 o 
  -3   4  14        1.18       -0.82      2.10 o 
  -2   4  14        0.81       -0.17      2.51 o 
  -1   4  14        6.78        5.44      2.02 o 
   0   4  14        1.45       -1.66      2.01 o 
  -5   5  14        0.07        6.48      3.67 o 
  -3   5  14        1.54        2.02      3.25 o 
  -2   5  14        0.10       -0.07      3.12 o 
  -1   5  14        1.68        1.39      2.17 o 
   0   5  14        0.37       -0.80      2.02 o 
  -3   6  14        1.27        1.45      4.29 o 
  -2   6  14        1.43       -2.60      2.60 o 
  -1   6  14        1.29       -0.42      2.13 o 
   0   6  14        0.30        2.24      3.03 o 
  -3   7  14        0.30        0.74      4.58 o 
  -2   7  14        0.86        4.90      3.14 o 
  -1   7  14        0.55        7.97      4.54 o 
  -3   1  15        0.08        3.14      2.56 o 
  -2   1  15        0.13       -1.03      2.00 o 
  -1   1  15        2.00        1.67      2.84 o 
  -3   2  15        3.51        1.79      3.64 o 
  -2   2  15        0.42       -0.49      2.01 o 
  -2   3  15        4.35        2.35      3.69 o 
                                                 
